# Supplementary material for: Diaqua­bis­(pyrazine-2-carboxamide-κ2 N 1,O)cobalt(II) dinitrate
Source: Acta Crystallogr Sect E Struct Rep Online. 2012 Mar 31;68(Pt 4):m512–3. doi: 10.1107/S1600536812012573 (PMC3343896; doi:10.1107/S1600536812012573)
Supplement: Supplementary file 1 [file e-68-0m512-sup1.cif]

##############################################################################
#                                                                            #
# This CIF contains the data in a paper accepted for publication in          #
# Acta Crystallographica Section E. It conforms to the requirements of       #
# Notes for Authors for Acta Crystallographica Section E, and has been       #
# peer reviewed under the auspices of the IUCr Commission on Journals.       #
#                                                                            #
# Full details of the Crystallographic Information File format               #
# are given in the paper "The Crystallographic Information File (CIF):       #
# a New Standard Archive File for Crystallography" by S. R. Hall, F. H.      #
# Allen and I. D. Brown [Acta Cryst. (1991), A47, 655-685].                  #
#                                                                            #
# The current version of the core CIF dictionary is obtainable from          #
# ftp://ftp.iucr.org/pub/cif_core.dic.                                       #
#                                                                            #
# Software is freely available for graphical display of the structure(s)     #
# in this CIF. For information consult the CIF software page                 #
# http://www.iucr.org/resources/cif/software.                                #
#                                                                            #
# This file may be used for bona fide research purposes within the           #
# scientific community so long as proper attribution is given to the journal # 
# article from which it was obtained.                                        #
#                                                                            #
##############################################################################
data_I
_audit_creation_method     'WinGX routine CIF_UPDATE'
_chemical_name_systematic
;
Diaquabis(pyrazine-2-carboxamide-\k^2^<i>N</i>^1^,<i>O</i>)cobalt(II)
dinitrate
;
_chemical_formula_moiety     'C10 H14 Co N6 O4 2+, 2(N O3 -)'
_chemical_formula_sum     'C10 H14 Co N8 O10'
_chemical_formula_iupac     '[Co (C5 H5 N3 O)2 (H2 O)2] (N O3)2'
_chemical_formula_weight     465.22
_symmetry_cell_setting     monoclinic
_symmetry_space_group_name_H-M     'P 21/c'
_symmetry_space_group_name_Hall     '-P 2ybc'
loop_
    _symmetry_equiv_pos_as_xyz
    'x, y, z'
    '-x, y+1/2, -z+1/2'
    '-x, -y, -z'
    'x, -y-1/2, z-1/2'
_cell_length_a     10.149(5)
_cell_length_b     6.715(3)
_cell_length_c     13.080(5)
_cell_angle_alpha     90
_cell_angle_beta     104.397(4)
_cell_angle_gamma     90
_cell_volume     863.4(7)
_cell_formula_units_Z     2
_cell_measurement_reflns_used     62
_cell_measurement_theta_min     1.6072
_cell_measurement_theta_max     30.062
_cell_measurement_temperature     295(2)
_exptl_crystal_description     block
_exptl_crystal_colour     orange
_exptl_crystal_size_max     0.2
_exptl_crystal_size_mid     0.18
_exptl_crystal_size_min     0.18
_exptl_crystal_density_diffrn     1.789
_exptl_crystal_density_method     'not measured'
_exptl_crystal_F_000     474
_exptl_absorpt_coefficient_mu     1.069
_exptl_absorpt_correction_type     multi-scan
_exptl_absorpt_process_details     '(Crystalclear; Rigaku, 2000)'
_exptl_absorpt_correction_T_min     0.8146
_exptl_absorpt_correction_T_max     0.8308
_diffrn_ambient_temperature     295(2)
_diffrn_radiation_type     MoK\a
_diffrn_radiation_wavelength     0.71069
_diffrn_radiation_monochromator     Confocal
_diffrn_measurement_device_type     'Rigaku R-AXIS IV++'
_diffrn_measurement_method     '\f scans'
_diffrn_detector_area_resol_mean     10
_diffrn_reflns_number     4254
_diffrn_reflns_av_R_equivalents     0.0225
_diffrn_reflns_theta_min     1.6071
_diffrn_reflns_theta_max     30.07
_diffrn_reflns_theta_full     25
_diffrn_measured_fraction_theta_max     0.776
_diffrn_measured_fraction_theta_full     0.975
_diffrn_reflns_limit_h_min     -13
_diffrn_reflns_limit_h_max     14
_diffrn_reflns_limit_k_min     -7
_diffrn_reflns_limit_k_max     9
_diffrn_reflns_limit_l_min     -13
_diffrn_reflns_limit_l_max     18
_refine_special_details
;
Refinement of <i>F</i>^2^ against ALL reflections. The weighted <i>R</i>-factor
<i>wR</i> and goodness of fit <i>S</i> are based on <i>F</i>^2^, conventional
<i>R</i>-factors <i>R</i> are based on <i>F</i>, with <i>F</i> set to zero for
negative <i>F</i>^2^. The threshold expression of <i>F</i>^2^ >
\s(<i>F</i>^2^) is used only for calculating <i>R</i>-factors(gt) <i>etc</i>.
and is not relevant to the choice of reflections for refinement.
<i>R</i>-factors based on <i>F</i>^2^ are statistically about twice as large
as those based on <i>F</i>, and <i>R</i>- factors based on ALL data will be
even larger.
;
_reflns_number_total     1958
_reflns_number_gt     1831
_reflns_threshold_expression     >2sigma(I)
_refine_ls_structure_factor_coef     Fsqd
_refine_ls_matrix_type     full
_refine_ls_R_factor_all     0.0349
_refine_ls_R_factor_gt     0.033
_refine_ls_wR_factor_ref     0.0971
_refine_ls_goodness_of_fit_ref     1.066
_refine_ls_restrained_S_all     1.066
_refine_ls_number_reflns     1958
_refine_ls_number_parameters     140
_refine_ls_number_restraints     2
_refine_ls_hydrogen_treatment     mixed
_refine_ls_weighting_scheme     calc
_refine_ls_weighting_details
         'calc w=1/[\s^2^(Fo^2^)+(0.0597P)^2^+0.1848P] where P=(Fo^2^+2Fc^2^)/3'
_atom_sites_solution_hydrogens     geom
_atom_sites_solution_primary     direct
_atom_sites_solution_secondary     difmap
_refine_ls_shift/su_max     0
_refine_ls_shift/su_mean     0
_refine_diff_density_max     0.416
_refine_diff_density_min     -0.554
_refine_ls_extinction_method     SHELXL
_refine_ls_extinction_coef     0.058(5)
loop_
    _atom_type_symbol
    _atom_type_description
    _atom_type_scat_dispersion_real
    _atom_type_scat_dispersion_imag
    _atom_type_scat_source
    C C 0.0033 0.0016 'International Tables Vol C Tables 4.2.6.8 and 6.1.1.4'
    H H 0 0 'International Tables Vol C Tables 4.2.6.8 and 6.1.1.4'
    N N 0.0061 0.0033 'International Tables Vol C Tables 4.2.6.8 and 6.1.1.4'
    O O 0.0106 0.006 'International Tables Vol C Tables 4.2.6.8 and 6.1.1.4'
    Co Co 0.3494 0.9721 'International Tables Vol C Tables 4.2.6.8 and 6.1.1.4'
_computing_data_collection     'Crystalclear (Rigaku, 2000)'
_computing_cell_refinement     'Crystalclear (Rigaku, 2000)'
_computing_data_reduction     'Crystalclear (Rigaku, 2000)'
_computing_structure_solution     'SIR92 (Altomare <i>et al.</i>, 1993)'
_computing_structure_refinement     'SHELXL97 (Sheldrick, 2008)'
_computing_molecular_graphics     'ORTEP-3 (Farrugia, 1997)'
_computing_publication_material     'WinGX (Farrugia, 1999)'
loop_
    _atom_site_type_symbol
    _atom_site_label
    _atom_site_fract_x
    _atom_site_fract_y
    _atom_site_fract_z
    _atom_site_U_iso_or_equiv
    _atom_site_adp_type
    _atom_site_calc_flag
    _atom_site_refinement_flags
    _atom_site_occupancy
    _atom_site_disorder_assembly
    _atom_site_disorder_group
    C C1 -0.13028(17) 0.3679(3) 0.37319(14) 0.0252(4) Uani d . 1 . .
    H H1 -0.045 0.4279 0.3917 0.03 Uiso calc R 1 . .
    C C2 -0.2368(2) 0.4620(3) 0.30214(17) 0.0312(4) Uani d . 1 . .
    H H2 -0.2209 0.5835 0.2733 0.037 Uiso calc R 1 . .
    C C3 -0.38018(17) 0.2122(3) 0.32023(14) 0.0265(4) Uani d . 1 . .
    H H3 -0.4668 0.1565 0.305 0.032 Uiso calc R 1 . .
    C C4 -0.27504(15) 0.1155(2) 0.38998(12) 0.0187(3) Uani d . 1 . .
    C C5 -0.28494(16) -0.0812(3) 0.44282(13) 0.0233(4) Uani d . 1 . .
    N N1 -0.14921(13) 0.1933(2) 0.41483(10) 0.0190(3) Uani d . 1 . .
    N N2 -0.36101(16) 0.3835(3) 0.27411(13) 0.0328(4) Uani d . 1 . .
    N N3 -0.40489(16) -0.1673(3) 0.42833(14) 0.0338(4) Uani d . 1 . .
    H H3A -0.4122 -0.2795 0.4581 0.041 Uiso calc R 1 . .
    H H3B -0.4758 -0.1112 0.3891 0.041 Uiso calc R 1 . .
    N N4 0.73095(19) -0.0030(2) 0.13278(13) 0.0257(4) Uani d . 1 . .
    O O1 -0.17918(12) -0.1555(2) 0.49866(11) 0.0307(3) Uani d . 1 . .
    O O2 0.67682(16) -0.1413(2) 0.16811(14) 0.0475(4) Uani d . 1 . .
    O O3 0.67169(18) 0.0854(3) 0.05233(14) 0.0574(5) Uani d . 1 . .
    O O4 0.85161(15) 0.0470(2) 0.18035(12) 0.0361(3) Uani d . 1 . .
    Co Co1 0 0 0.5 0.01880(16) Uani d S 1 . .
    O O1W 0.00264(16) -0.1345(2) 0.35909(11) 0.0400(4) Uani d D 1 . .
    H H2W 0.059(2) -0.215(3) 0.349(2) 0.048 Uiso d D 1 . .
    H H1W -0.045(2) -0.094(4) 0.3028(11) 0.048 Uiso d D 1 . .
loop_
    _atom_site_aniso_label
    _atom_site_aniso_U_11
    _atom_site_aniso_U_22
    _atom_site_aniso_U_33
    _atom_site_aniso_U_12
    _atom_site_aniso_U_13
    _atom_site_aniso_U_23
    C1 0.0174(8) 0.0248(9) 0.0307(9) -0.0021(6) 0.0005(7) 0.0021(6)
    C2 0.0257(10) 0.0232(8) 0.0405(11) 0.0023(7) -0.0002(8) 0.0086(8)
    C3 0.0129(8) 0.0289(9) 0.0322(9) 0.0019(6) -0.0047(7) 0.0007(7)
    C4 0.0136(7) 0.0203(8) 0.0204(7) 0.0010(6) 0.0008(6) -0.0017(6)
    C5 0.0165(8) 0.0267(9) 0.0240(8) -0.0016(7) 0.0000(6) 0.0020(6)
    N1 0.0124(6) 0.0228(7) 0.0194(6) 0.0017(5) -0.0008(5) 0.0004(5)
    N2 0.0210(8) 0.0292(8) 0.0409(9) 0.0047(6) -0.0061(7) 0.0078(6)
    N3 0.0166(7) 0.0363(9) 0.0426(9) -0.0074(6) -0.0040(6) 0.0115(7)
    N4 0.0229(9) 0.0313(9) 0.0223(8) 0.0009(5) 0.0041(7) 0.0009(5)
    O1 0.0150(6) 0.0337(7) 0.0383(7) -0.0011(5) -0.0027(5) 0.0143(6)
    O2 0.0453(9) 0.0434(9) 0.0557(10) -0.0129(7) 0.0163(8) 0.0063(7)
    O3 0.0407(9) 0.0808(14) 0.0426(9) 0.0083(9) -0.0048(7) 0.0283(9)
    O4 0.0270(8) 0.0405(8) 0.0351(8) -0.0068(6) -0.0031(6) 0.0039(6)
    Co1 0.0103(2) 0.0237(2) 0.0192(2) 0.00234(10) -0.00225(14) 0.00248(10)
    O1W 0.0415(9) 0.0490(9) 0.0237(7) 0.0229(7) -0.0031(6) -0.0045(6)
_geom_special_details
;
All e.s.d.'s (except the e.s.d. in the dihedral angle between two l.s. planes)
are estimated using the full covariance matrix. The cell e.s.d.'s are taken
into account individually in the estimation of e.s.d.'s in distances, angles
and torsion angles; correlations between e.s.d.'s in cell parameters are only
used when they are defined by crystal symmetry. An approximate (isotropic)
treatment of cell e.s.d.'s is used for estimating e.s.d.'s involving l.s.
planes.
;
loop_
    _geom_bond_atom_site_label_1
    _geom_bond_atom_site_label_2
    _geom_bond_site_symmetry_2
    _geom_bond_distance
    _geom_bond_publ_flag
    C1 N1 . 1.327(2) ?
    C1 C2 . 1.390(3) ?
    C1 H1 . 0.93 ?
    C2 N2 . 1.330(3) ?
    C2 H2 . 0.93 ?
    C3 N2 . 1.335(3) ?
    C3 C4 . 1.382(2) ?
    C3 H3 . 0.93 ?
    C4 N1 . 1.343(2) ?
    C4 C5 . 1.505(2) ?
    C5 O1 . 1.243(2) ?
    C5 N3 . 1.318(2) ?
    N1 Co1 . 2.0931(14) ?
    N3 H3A . 0.86 ?
    N3 H3B . 0.86 ?
    N4 O2 . 1.226(2) ?
    N4 O3 . 1.227(2) ?
    N4 O4 . 1.273(2) ?
    O1 Co1 . 2.0934(14) ?
    Co1 O1W . 2.0586(15) ?
    Co1 O1W 3_556 2.0586(15) ?
    Co1 O1 3_556 2.0934(14) ?
    Co1 N1 3_556 2.0931(14) ?
    O1W H2W . 0.820(2) ?
    O1W H1W . 0.820(2) ?
loop_
    _geom_angle_atom_site_label_1
    _geom_angle_atom_site_label_2
    _geom_angle_atom_site_label_3
    _geom_angle_site_symmetry_1
    _geom_angle_site_symmetry_3
    _geom_angle
    _geom_angle_publ_flag
    N1 C1 C2 . . 120.52(16) ?
    N1 C1 H1 . . 119.7 ?
    C2 C1 H1 . . 119.7 ?
    N2 C2 C1 . . 122.04(18) ?
    N2 C2 H2 . . 119 ?
    C1 C2 H2 . . 119 ?
    N2 C3 C4 . . 121.87(16) ?
    N2 C3 H3 . . 119.1 ?
    C4 C3 H3 . . 119.1 ?
    N1 C4 C3 . . 120.57(15) ?
    N1 C4 C5 . . 113.48(13) ?
    C3 C4 C5 . . 125.94(15) ?
    O1 C5 N3 . . 122.68(17) ?
    O1 C5 C4 . . 118.41(14) ?
    N3 C5 C4 . . 118.91(15) ?
    C1 N1 C4 . . 118.09(14) ?
    C1 N1 Co1 . . 127.39(11) ?
    C4 N1 Co1 . . 113.95(11) ?
    C2 N2 C3 . . 116.81(16) ?
    C5 N3 H3A . . 120 ?
    C5 N3 H3B . . 120 ?
    H3A N3 H3B . . 120 ?
    O2 N4 O3 . . 121.3(2) ?
    O2 N4 O4 . . 118.83(18) ?
    O3 N4 O4 . . 119.88(17) ?
    C5 O1 Co1 . . 115.20(11) ?
    O1W Co1 O1W . 3_556 180 ?
    O1W Co1 O1 . 3_556 91.24(7) ?
    O1W Co1 O1 3_556 3_556 88.76(7) ?
    O1W Co1 O1 . . 88.76(7) ?
    O1W Co1 O1 3_556 . 91.24(7) ?
    O1 Co1 O1 3_556 . 180 ?
    O1W Co1 N1 . . 87.95(6) ?
    O1W Co1 N1 3_556 . 92.05(6) ?
    O1 Co1 N1 3_556 . 101.95(6) ?
    O1 Co1 N1 . . 78.05(6) ?
    O1W Co1 N1 . 3_556 92.05(6) ?
    O1W Co1 N1 3_556 3_556 87.95(6) ?
    O1 Co1 N1 3_556 3_556 78.05(6) ?
    O1 Co1 N1 . 3_556 101.95(6) ?
    N1 Co1 N1 . 3_556 180 ?
    Co1 O1W H2W . . 127(2) ?
    Co1 O1W H1W . . 122(2) ?
    H2W O1W H1W . . 110(3) ?
loop_
    _geom_torsion_atom_site_label_1
    _geom_torsion_atom_site_label_2
    _geom_torsion_atom_site_label_3
    _geom_torsion_atom_site_label_4
    _geom_torsion_site_symmetry_1
    _geom_torsion_site_symmetry_2
    _geom_torsion_site_symmetry_3
    _geom_torsion_site_symmetry_4
    _geom_torsion
    _geom_torsion_publ_flag
    N1 C1 C2 N2 . . . . 0.8(3) ?
    N2 C3 C4 N1 . . . . 0.9(3) ?
    N2 C3 C4 C5 . . . . -177.61(17) ?
    N1 C4 C5 O1 . . . . -3.1(2) ?
    C3 C4 C5 O1 . . . . 175.52(17) ?
    N1 C4 C5 N3 . . . . 176.79(15) ?
    C3 C4 C5 N3 . . . . -4.6(3) ?
    C2 C1 N1 C4 . . . . -2.9(2) ?
    C2 C1 N1 Co1 . . . . 167.77(14) ?
    C3 C4 N1 C1 . . . . 2.1(2) ?
    C5 C4 N1 C1 . . . . -179.19(14) ?
    C3 C4 N1 Co1 . . . . -169.81(13) ?
    C5 C4 N1 Co1 . . . . 8.89(17) ?
    C1 C2 N2 C3 . . . . 2.2(3) ?
    C4 C3 N2 C2 . . . . -3.0(3) ?
    N3 C5 O1 Co1 . . . . 175.70(14) ?
    C4 C5 O1 Co1 . . . . -4.4(2) ?
    C5 O1 Co1 O1W . . . . -81.16(14) ?
    C5 O1 Co1 O1W . . . 3_556 98.84(14) ?
    C5 O1 Co1 N1 . . . . 7.01(13) ?
    C5 O1 Co1 N1 . . . 3_556 -172.99(13) ?
    C1 N1 Co1 O1W . . . . -90.46(15) ?
    C4 N1 Co1 O1W . . . . 80.57(12) ?
    C1 N1 Co1 O1W . . . 3_556 89.54(15) ?
    C4 N1 Co1 O1W . . . 3_556 -99.43(12) ?
    C1 N1 Co1 O1 . . . 3_556 0.38(15) ?
    C4 N1 Co1 O1 . . . 3_556 171.41(11) ?
    C1 N1 Co1 O1 . . . . -179.62(15) ?
    C4 N1 Co1 O1 . . . . -8.60(11) ?
loop_
    _geom_hbond_atom_site_label_D
    _geom_hbond_atom_site_label_H
    _geom_hbond_atom_site_label_A
    _geom_hbond_site_symmetry_A
    _geom_hbond_distance_DH
    _geom_hbond_distance_HA
    _geom_hbond_distance_DA
    _geom_hbond_angle_DHA
    O1W H1W O4 1_455 0.820(2) 1.931(6) 2.742(2) 170(3)
    O1W H2W O4 2_645 0.820(2) 1.924(8) 2.722(2) 164(3)
_iucr_refine_instructions_details
;
TITL conpy_111031_1 in P2(1)/c
CELL  0.71069  10.1490   6.7150  13.0800   90.000  104.397   90.000
ZERR     2.00   0.0050   0.0030   0.0050    0.000    0.004    0.000
LATT   1
SYMM  - X, 1/2 + Y, 1/2 - Z
SFAC  C    H    N    O    CO
UNIT  20   28   16   20   2
MERG   2
OMIT    -9   7   5
OMIT     6   5   7
DFIX    O1W H1W   0.82  0.002
DFIX    O1W H2W   0.82  0.002
EQIV   $1 x-1, +y, +z,
EQIV   $2 -x+1, +y-1/2, -z+1/2
HTAB   O1W O4_$1
HTAB   O1W O4_$2
FMAP   2
PLAN   25
ACTA    50.00
BOND   $H
CONF
LIST   4
L.S.   8
WGHT    0.059700    0.184800
EXTI    0.057625
FVAR      11.75757
C1    1   -0.130277    0.367947    0.373194    11.00000    0.01738    0.02478 =
         0.03066    0.00209    0.00045   -0.00211
AFIX  43
H1    2   -0.045039    0.427901    0.391693    11.00000   -1.20000
AFIX   0
C2    1   -0.236845    0.461990    0.302139    11.00000    0.02565    0.02316 =
         0.04046    0.00856   -0.00016    0.00229
AFIX  43
H2    2   -0.220851    0.583503    0.273298    11.00000   -1.20000
AFIX   0
C3    1   -0.380185    0.212237    0.320228    11.00000    0.01287    0.02890 =
         0.03224    0.00067   -0.00465    0.00194
AFIX  43
H3    2   -0.466765    0.156483    0.304962    11.00000   -1.20000
AFIX   0
C4    1   -0.275040    0.115470    0.389977    11.00000    0.01359    0.02029 =
         0.02037   -0.00173    0.00075    0.00097
C5    1   -0.284943   -0.081172    0.442821    11.00000    0.01645    0.02673 =
         0.02398    0.00200    0.00002   -0.00164
N1    3   -0.149210    0.193338    0.414827    11.00000    0.01241    0.02283 =
         0.01938    0.00040   -0.00079    0.00168
N2    3   -0.361011    0.383548    0.274114    11.00000    0.02097    0.02922 =
         0.04088    0.00785   -0.00606    0.00471
N3    3   -0.404891   -0.167273    0.428334    11.00000    0.01659    0.03631 =
         0.04256    0.01147   -0.00396   -0.00743
AFIX  93
H3A   2   -0.412213   -0.279514    0.458105    11.00000   -1.20000
H3B   2   -0.475830   -0.111208    0.389111    11.00000   -1.20000
AFIX   0
N4    3    0.730947   -0.002982    0.132776    11.00000    0.02286    0.03128 =
         0.02227    0.00086    0.00408    0.00092
O1    4   -0.179178   -0.155550    0.498660    11.00000    0.01500    0.03370 =
         0.03835    0.01430   -0.00270   -0.00106
O2    4    0.676818   -0.141259    0.168107    11.00000    0.04529    0.04345 =
         0.05566    0.00627    0.01633   -0.01292
O3    4    0.671693    0.085423    0.052331    11.00000    0.04073    0.08076 =
         0.04260    0.02830   -0.00481    0.00829
O4    4    0.851609    0.047042    0.180349    11.00000    0.02703    0.04053 =
         0.03510    0.00386   -0.00315   -0.00684
CO1   5    0.000000    0.000000    0.500000    10.50000    0.01032    0.02375 =
         0.01919    0.00248   -0.00225    0.00234
O1W   4    0.002639   -0.134456    0.359086    11.00000    0.04148    0.04898 =
         0.02366   -0.00448   -0.00307    0.02291
H2W   2    0.058848   -0.214723    0.348716    11.00000   -1.20000
H1W   2   -0.044821   -0.093930    0.302793    11.00000   -1.20000
HKLF    4
REM  conpy_111031_1 in P2(1)/c
REM R1 =  0.0330 for   1831 Fo > 4sig(Fo)  and  0.0349 for all   1958 data
REM    140 parameters refined using      2 restraints
END
WGHT      0.0614      0.1698
REM Highest difference peak  0.416,  deepest hole -0.554,  1-sigma level  0.070
Q1    1  -0.2828  0.0226  0.4183  11.00000  0.05    0.42
Q2    1  -0.0861  0.1410  0.4389  11.00000  0.05    0.38
Q3    1   0.6924  0.2112  0.0808  11.00000  0.05    0.38
Q4    1  -0.0270  0.0077  0.5635  11.00000  0.05    0.38
Q5    1  -0.0714 -0.1457  0.4224  11.00000  0.05    0.29
Q6    1  -0.1431  0.2579  0.3783  11.00000  0.05    0.27
Q7    1  -0.3606  0.2915  0.2761  11.00000  0.05    0.26
Q8    1  -0.2042  0.1685  0.3996  11.00000  0.05    0.26
Q9    1   0.7732  0.1945  0.1272  11.00000  0.05    0.25
Q10   1  -0.3185  0.1879  0.3533  11.00000  0.05    0.24
Q11   1  -0.1632  0.1936  0.4566  11.00000  0.05    0.23
Q12   1   0.0060  0.1331  0.4979  11.00000  0.05    0.23
Q13   1   0.8456  0.2035  0.2200  11.00000  0.05    0.22
Q14   1  -0.1626  0.3313  0.4006  11.00000  0.05    0.22
Q15   1   0.7395  0.0408  0.0569  11.00000  0.05    0.21
Q16   1   0.8340 -0.0819  0.2012  11.00000  0.05    0.21
Q17   1  -0.3899  0.3877  0.2463  11.00000  0.05    0.21
Q18   1   0.0223 -0.0066  0.3686  11.00000  0.05    0.21
Q19   1   0.7599 -0.1319  0.2031  11.00000  0.05    0.20
Q20   1   0.6169 -0.0011  0.0801  11.00000  0.05    0.19
Q21   1  -0.2025 -0.2667  0.5180  11.00000  0.05    0.19
Q22   1   0.5980 -0.0606  0.1139  11.00000  0.05    0.19
Q23   1  -0.2466  0.6060  0.3174  11.00000  0.05    0.18
Q24   1  -0.1630 -0.1691  0.4568  11.00000  0.05    0.18
Q25   1  -0.3799  0.3818  0.3153  11.00000  0.05    0.18
;
data_global
_journal_date_recd_electronic     2012-01-31
_journal_date_accepted     2012-03-22
_journal_name_full     'Acta Crystallographica, Section E'
_journal_year     2012
_journal_volume     68
_journal_issue      4
_journal_page_first     m512
_journal_page_last     m513
_journal_paper_category     QM
_journal_paper_doi     10.1107/S1600536812012573
_journal_coeditor_code     MW2053
_publ_contact_author_name     'Yongjae Lee'
_publ_contact_author_address
;
Department of Earth System Sciences, Yonsei University, Seoul 120-749,
Republic of Korea
;
_publ_contact_author_email     'YongjaeLee@yonsei.ac.kr'
_publ_contact_author_fax     '+82-2-392-6527'
_publ_contact_author_phone     '+82-2-2123-5667'
_publ_section_title
;
Diaquabis(pyrazine-2-carboxamide-\k^2^<i>N</i>^1^,<i>O</i>)cobalt(II) dinitrate
;
loop_
    _publ_author_name
    _publ_author_footnote
    _publ_author_address
    'Pannu, Ajay Pal Singh' .
;
Department of Earth System Sciences, Yonsei University, Seoul 120-749,
Republic of Korea
;
    'Lee, Seona' .
;
Department of Earth System Sciences, Yonsei University, Seoul 120-749,
Republic of Korea
;
    'Lee, Yongjae' .
;
Department of Earth System Sciences, Yonsei University, Seoul 120-749,
Republic of Korea
;
