# Supplementary material for: Diaqua­bis­(pyrazine-2-carboxamide-κ2 N 1,O)cobalt(II) dinitrate
Source: Acta Crystallogr Sect E Struct Rep Online. 2012 Mar 31;68(Pt 4):m512–3. doi: 10.1107/S1600536812012573 (PMC3343896; doi:10.1107/S1600536812012573)
Supplement: Supplementary file 2 [file e-68-0m512-Isup2.hkl]

# 
# h,k,l, Fc-squared, Fo-squared, sigma(Fo-squared) and status flag 
# 
data_I
_shelx_title ' conpy_111031_1 in P2(1)/c' 
_shelx_refln_list_code          4 
_shelx_F_calc_maximum       99.53 
_exptl_crystal_F_000       474.00 
_reflns_d_resolution_high  0.7106 
 
loop_ 
 _symmetry_equiv_pos_as_xyz 
 'x, y, z' 
 '-x, y+1/2, -z+1/2' 
 '-x, -y, -z' 
 'x, -y-1/2, z-1/2' 
 
_cell_length_a    10.1490 
_cell_length_b     6.7150 
_cell_length_c    13.0800 
_cell_angle_alpha  90.000 
_cell_angle_beta  104.397 
_cell_angle_gamma  90.000 
 
_shelx_F_squared_multiplier     1.000 
 
loop_ 
 _refln_index_h 
 _refln_index_k 
 _refln_index_l 
 _refln_F_squared_calc 
 _refln_F_squared_meas 
 _refln_F_squared_sigma 
 _refln_observed_status 
   1   0   0     2905.37     3148.16     24.24 o 
   2   0   0     2658.17     2981.09     60.99 o 
   3   0   0     7959.48     8226.63     64.81 o 
   4   0   0       86.85       62.86      4.10 o 
   5   0   0     2055.88     2314.25     26.86 o 
   6   0   0     5060.37     5253.92    164.54 o 
   7   0   0     4542.64     5028.85     83.11 o 
   8   0   0     2110.08     2288.92     40.34 o 
   9   0   0       21.85       16.53      2.58 o 
  10   0   0      185.36      143.54     11.21 o 
  11   0   0      446.94      460.07     25.74 o 
  12   0   0      288.25      291.81     23.38 o 
   1   1   0      802.49      878.26     15.75 o 
   2   1   0      351.21      329.56      5.81 o 
   3   1   0      341.08      350.60      5.63 o 
   4   1   0      136.72      161.62      4.32 o 
   5   1   0      558.98      632.79      9.88 o 
   6   1   0       54.70       63.97      3.35 o 
   7   1   0      192.21      177.97      6.04 o 
   8   1   0        0.57        1.86      3.15 o 
   9   1   0      830.88      888.53     20.84 o 
  10   1   0        1.55        3.54      1.09 o 
  11   1   0        5.46        4.81      1.37 o 
  12   1   0       20.71       23.00      3.01 o 
   0   2   0     3992.56     3284.60     30.31 o 
   1   2   0     2781.47     2594.93     25.76 o 
   2   2   0       13.65        6.82      1.06 o 
   3   2   0     2215.84     2258.27     25.47 o 
   4   2   0     5053.33     5452.34     50.71 o 
   5   2   0       43.80       45.03      3.25 o 
   6   2   0      466.83      425.70     11.67 o 
   7   2   0      974.57     1065.54     20.01 o 
   8   2   0      729.54      760.98     17.86 o 
   9   2   0      662.17      614.74     16.53 o 
  10   2   0       97.38       96.66     11.52 o 
  11   2   0      328.11      370.41     15.86 o 
   1   3   0      430.71      421.46      7.46 o 
   2   3   0        8.85       14.70      2.44 o 
   3   3   0        2.82        2.85      0.87 o 
   4   3   0       24.82       28.90      2.76 o 
   5   3   0       57.71       44.29      3.64 o 
   6   3   0        1.71        6.27      5.12 o 
   7   3   0        1.85        3.99      2.43 o 
   8   3   0       19.97       20.02      2.43 o 
   9   3   0      122.23      109.58      5.93 o 
  10   3   0       51.39       45.86      4.08 o 
  11   3   0       38.23       38.59      3.98 o 
   0   4   0      309.42      382.57     14.41 o 
   1   4   0      896.72      832.20     12.70 o 
   2   4   0      814.19      816.55     12.91 o 
   3   4   0       43.05       42.12      3.55 o 
   4   4   0     1095.12     1133.36     25.31 o 
   5   4   0      562.89      580.72     17.48 o 
   6   4   0        2.82        2.69      1.05 o 
   7   4   0      181.65      194.76      9.99 o 
   8   4   0      524.94      534.22     12.96 o 
   9   4   0      163.82      148.91      7.72 o 
  10   4   0       84.35       94.10      6.69 o 
  11   4   0       76.42       76.81     10.40 o 
   1   5   0      354.11      355.75     10.02 o 
   2   5   0        0.00        0.70      0.55 o 
   3   5   0        0.90        0.93      0.60 o 
   4   5   0      136.17      114.62      6.67 o 
   5   5   0       49.84       44.59      4.32 o 
   6   5   0       92.60       83.32      6.21 o 
   7   5   0       44.94       52.66      5.12 o 
   8   5   0        0.23        0.57      0.58 o 
   9   5   0       36.55       35.14      4.66 o 
  10   5   0        5.81        8.32      3.19 o 
   0   6   0      952.66      970.36     37.99 o 
   1   6   0      532.80      545.68     18.21 o 
   2   6   0      329.57      332.14     11.12 o 
   3   6   0       68.95       67.11      4.62 o 
   4   6   0      211.75      225.48      9.34 o 
   5   6   0      625.64      608.30     28.41 o 
   6   6   0      232.62      226.06     11.37 o 
   7   6   0      372.22      359.27     19.20 o 
   1   7   0        4.35        2.72      1.31 o 
   2   7   0       95.40       88.57      7.09 o 
   3   7   0       14.89       15.21      2.46 o 
   4   7   0       31.81       28.57      3.43 o 
   5   7   0        1.76        1.98      1.03 o 
   6   7   0       15.72       17.50      5.31 o 
   0   8   0      238.63      232.62     21.02 o 
   1   8   0      108.24      121.75      9.88 o 
   2   8   0       89.33      100.82      8.85 o 
   3   8   0      339.96      341.73     29.59 o 
   4   8   0      215.33      173.64     19.14 o 
 -12   1   1      187.81      192.53     10.40 o 
 -11   1   1      646.15      606.09     29.93 o 
 -10   1   1      575.21      583.64     13.09 o 
  -9   1   1       13.97       15.55      2.04 o 
  -8   1   1     1756.65     1808.36     32.56 o 
  -7   1   1     2333.11     2523.37     37.32 o 
  -6   1   1        3.09        7.64      2.42 o 
  -5   1   1     2675.89     2627.94     27.89 o 
  -4   1   1     4742.69     5004.81     36.10 o 
  -3   1   1      551.92      588.17      6.91 o 
  -2   1   1     3823.80     4192.52     84.33 o 
  -1   1   1     9905.59    10129.03     49.09 o 
   0   1   1     2463.85     2109.62     26.71 o 
   1   1   1      303.73      324.60      5.16 o 
   2   1   1     5446.79     5336.67     85.25 o 
   3   1   1     1495.23     1608.25     27.69 o 
   4   1   1     2010.84     2083.92     21.67 o 
   5   1   1     4450.44     4623.65     29.73 o 
   6   1   1     2871.70     3172.21     93.11 o 
   7   1   1      980.53     1021.30     19.26 o 
   8   1   1        6.16        6.37      1.31 o 
   9   1   1      159.97      189.34      7.94 o 
  10   1   1     1439.77     1519.46     30.38 o 
  11   1   1      789.48      842.48     30.16 o 
 -12   2   1        0.30        1.35      0.89 o 
 -11   2   1       13.96       13.01      2.17 o 
 -10   2   1        4.00        4.11      1.22 o 
  -9   2   1      458.18      423.89     12.73 o 
  -8   2   1        3.96        3.71      0.99 o 
  -7   2   1      123.53      125.38      5.14 o 
  -6   2   1       17.30       19.65      1.91 o 
  -5   2   1      393.58      490.80     11.53 o 
  -4   2   1      295.89      320.38      8.07 o 
  -3   2   1     1140.44     1197.67     16.63 o 
  -2   2   1      152.97      152.75      4.79 o 
  -1   2   1     1486.58     1421.95     13.61 o 
   0   2   1     2351.10     2038.82     17.26 o 
   1   2   1     1552.69     1546.21     36.86 o 
   2   2   1      280.39      306.31      6.99 o 
   3   2   1     2780.72     2913.57     30.80 o 
   4   2   1      139.25      191.85      6.55 o 
   5   2   1       21.11       16.89      1.73 o 
   6   2   1      132.76      149.27      5.51 o 
   7   2   1        2.76        4.82      1.10 o 
   8   2   1      107.97      105.53      5.37 o 
   9   2   1       25.34       30.54      3.10 o 
  10   2   1       23.94       24.89      2.97 o 
  11   2   1        2.52        2.31      1.02 o 
 -12   3   1      165.60      171.76     16.80 o 
 -11   3   1       62.63       79.26     10.79 o 
 -10   3   1      184.94      163.95      8.07 o 
  -9   3   1     1785.74     1863.96     51.21 o 
  -8   3   1      357.36      400.17     14.99 o 
  -7   3   1       43.75       38.84      5.20 o 
  -6   3   1      302.90      313.96     10.46 o 
  -5   3   1        2.96        6.76      1.45 o 
  -4   3   1      800.94      837.22     15.22 o 
  -3   3   1     2725.31     2804.89     75.57 o 
  -2   3   1     4565.06     4174.83    116.08 o 
  -1   3   1      271.39      225.47      5.41 o 
   0   3   1      618.17      612.21      8.98 o 
   1   3   1     1173.72     1196.98     14.34 o 
   2   3   1      675.05      628.41     22.64 o 
   3   3   1     2142.41     2230.76     32.73 o 
   4   3   1      849.02      901.43     16.25 o 
   5   3   1      110.77      112.52      5.91 o 
   7   3   1      138.38      165.89      7.03 o 
   8   3   1      288.31      255.55     10.43 o 
   9   3   1      773.57      757.84     19.62 o 
  10   3   1      332.79      385.14     13.94 o 
  11   3   1       99.99      100.76     12.13 o 
 -11   4   1       25.27       17.88      4.48 o 
 -10   4   1       25.60       21.45      2.87 o 
  -9   4   1      104.09      110.60      6.24 o 
  -8   4   1       24.03       19.62      2.46 o 
  -7   4   1      139.68      138.41      7.90 o 
  -6   4   1       17.96       19.10      5.64 o 
  -5   4   1      155.53      163.17      7.48 o 
  -4   4   1       79.01       88.31     15.61 o 
  -3   4   1       40.53       50.43      3.19 o 
  -2   4   1        6.91        9.00      1.34 o 
  -1   4   1      491.32      498.98      9.62 o 
   0   4   1        0.71        0.53      0.35 o 
   1   4   1      106.60      112.59      4.53 o 
   2   4   1       16.67       18.27      1.92 o 
   3   4   1        3.86        7.17      2.19 o 
   4   4   1      333.11      315.53     11.73 o 
   5   4   1       26.42       24.84      3.03 o 
   6   4   1      325.37      315.56     12.61 o 
   7   4   1       20.75       21.29      3.19 o 
   8   4   1       45.70       40.65      3.70 o 
   9   4   1       42.33       38.52      3.79 o 
  10   4   1        0.89        1.51      0.91 o 
 -10   5   1       47.58       50.30      7.95 o 
  -9   5   1      690.69      612.06     39.23 o 
  -8   5   1      406.01      361.82     28.13 o 
  -7   5   1       42.14       39.45      4.38 o 
  -6   5   1     1259.64     1299.81     39.90 o 
  -5   5   1      351.06      367.63     13.94 o 
  -4   5   1       60.86       63.95      4.15 o 
  -3   5   1      730.94      724.56     16.99 o 
  -2   5   1      811.62      791.18     16.71 o 
  -1   5   1     1146.38     1175.00     26.44 o 
   0   5   1      845.29      851.39     21.16 o 
   1   5   1      184.05      159.66      6.13 o 
   2   5   1      976.50     1004.52     21.23 o 
   3   5   1        5.89        5.79      1.29 o 
   4   5   1        2.09        8.60      8.90 o 
   5   5   1     1422.81     1463.70     39.89 o 
   6   5   1      562.68      576.52     19.74 o 
   7   5   1      276.06      268.77     12.34 o 
   8   5   1      114.71      111.00      6.33 o 
   9   5   1       63.66       73.58      7.35 o 
  -9   6   1        0.09        0.24      0.46 o 
  -8   6   1       38.71       33.87      4.55 o 
  -7   6   1       10.26       11.74      2.66 o 
  -6   6   1      240.27      220.55      9.36 o 
  -5   6   1      172.74      160.78      7.42 o 
  -4   6   1      156.31      150.16      7.40 o 
  -3   6   1       20.97       24.99      2.83 o 
  -2   6   1        0.05        0.93      0.83 o 
  -1   6   1        1.30        1.22      0.81 o 
   0   6   1      328.00      362.44     14.11 o 
   1   6   1       10.61        9.04      2.07 o 
   2   6   1      164.57      164.54      7.50 o 
   3   6   1      112.71      125.17      6.32 o 
   4   6   1      816.27      860.84     21.95 o 
   5   6   1       30.28       28.78      3.25 o 
   6   6   1      197.98      202.47     11.30 o 
   7   6   1        5.02        5.08      1.76 o 
  -7   7   1      103.66      102.06     13.96 o 
  -6   7   1      149.16      168.67      9.93 o 
  -5   7   1      940.96      971.34     24.00 o 
  -4   7   1      414.39      425.42     15.10 o 
  -3   7   1       14.94       16.72      2.57 o 
  -2   7   1      256.88      265.24     12.51 o 
  -1   7   1      204.82      213.05     11.08 o 
   0   7   1      124.70      149.83      9.23 o 
   1   7   1      307.66      317.99     13.85 o 
   2   7   1      515.98      518.86     15.25 o 
   3   7   1      393.91      435.81     15.22 o 
   4   7   1      116.54      113.28      6.74 o 
   5   7   1      155.16      136.25      8.58 o 
   6   7   1      282.74      263.38     24.67 o 
  -4   8   1       73.24       83.66     12.18 o 
  -3   8   1        2.22        1.72      1.72 o 
  -2   8   1       52.18       54.48      5.93 o 
  -1   8   1       39.66       38.03      5.00 o 
   0   8   1       54.86       56.75      6.22 o 
   1   8   1       11.03        9.82      2.65 o 
   2   8   1        2.38        3.33      1.63 o 
 -12   0   2      276.98      261.45     21.08 o 
 -11   0   2      810.22      845.88     27.69 o 
 -10   0   2      592.27      588.05     21.69 o 
  -9   0   2      344.77      344.75     12.45 o 
  -8   0   2      289.47      192.03     11.45 o 
  -7   0   2      356.31      480.31     58.49 o 
  -6   0   2     1917.36     1875.10     21.89 o 
  -5   0   2     1806.45     1759.17     20.82 o 
  -4   0   2       35.62       39.89      2.23 o 
  -3   0   2     2786.62     2759.16     72.22 o 
  -2   0   2     1542.00     1543.24     24.82 o 
   0   0   2     2408.45     2048.05     23.30 o 
   1   0   2      513.67      649.74      8.31 o 
   2   0   2      715.31      722.96     10.47 o 
   3   0   2       61.36       56.92      3.02 o 
   4   0   2     5322.15     5483.65     62.50 o 
   5   0   2      679.15      758.05     26.73 o 
   6   0   2     1003.46     1093.21     18.97 o 
   7   0   2     4954.65     5337.56     69.33 o 
   8   0   2      187.47      176.15      8.90 o 
   9   0   2       27.55       21.89      4.43 o 
  10   0   2     1327.50     1430.14     48.02 o 
  11   0   2       95.84      111.46     12.39 o 
 -12   1   2        6.87        9.21      1.84 o 
 -11   1   2       12.98       16.37      2.32 o 
 -10   1   2      573.15      573.23     12.53 o 
  -9   1   2       39.21       44.24      3.30 o 
  -8   1   2      200.75      206.43      7.20 o 
  -7   1   2       78.07       77.98      3.75 o 
  -6   1   2      636.83      735.25     10.91 o 
  -5   1   2      791.91      868.68     11.33 o 
  -4   1   2     3636.30     3945.90     60.51 o 
  -3   1   2        0.14        0.22      0.15 o 
  -2   1   2     3205.57     3240.54     28.06 o 
  -1   1   2      582.82      523.59      5.64 o 
   0   1   2      563.75      563.07      5.97 o 
   1   1   2     1527.59     1453.43     48.42 o 
   2   1   2      889.31      859.79     17.01 o 
   3   1   2     1184.50     1330.36     20.43 o 
   4   1   2        1.86        2.58      0.60 o 
   5   1   2      256.30      235.55      6.31 o 
   6   1   2      262.81      266.10      7.30 o 
   7   1   2       21.99       26.44      2.50 o 
   8   1   2        0.00        1.67      1.23 o 
   9   1   2       22.10       25.40      2.85 o 
  10   1   2        1.05        2.05      0.85 o 
  11   1   2       32.63       40.86      4.04 o 
 -12   2   2      128.50      128.76      8.08 o 
 -11   2   2      496.21      535.57     16.53 o 
 -10   2   2      880.06      847.73     25.89 o 
  -9   2   2      159.66      137.27      7.88 o 
  -8   2   2       18.40       22.70      2.32 o 
  -7   2   2      686.04      709.21     14.55 o 
  -6   2   2     1218.81     1192.02     15.00 o 
  -5   2   2     1482.55     1608.99     22.99 o 
  -4   2   2     2799.55     2966.37     31.65 o 
  -3   2   2     3327.68     3071.90     31.26 o 
  -2   2   2     2319.11     2112.65     29.53 o 
  -1   2   2      274.02      244.74      4.56 o 
   0   2   2      379.67      328.13      5.24 o 
   1   2   2     3435.27     3341.78    111.33 o 
   2   2   2     2935.91     3147.32     31.41 o 
   3   2   2     7886.88     8550.01    253.81 o 
   4   2   2      749.97      726.90     13.61 o 
   5   2   2        8.57        5.08      0.97 o 
   6   2   2      519.91      567.62     12.94 o 
   7   2   2      228.53      247.64      8.59 o 
   8   2   2     1314.24     1449.15     29.33 o 
   9   2   2      953.47      916.32     76.32 o 
  10   2   2      402.02      408.02     46.70 o 
  11   2   2      358.36      354.28     39.87 o 
 -12   3   2        2.29        8.49      3.20 o 
 -11   3   2        1.68        1.19      0.82 o 
 -10   3   2       25.38       19.36      2.55 o 
  -9   3   2       90.47       94.85      5.28 o 
  -8   3   2       51.12       50.75      3.63 o 
  -7   3   2       91.17       82.87      4.30 o 
  -6   3   2      301.29      300.37     10.06 o 
  -5   3   2       82.86       89.39      5.01 o 
  -4   3   2       40.35       36.47      3.07 o 
  -3   3   2       26.88       21.55      2.26 o 
  -2   3   2       57.39       36.48      2.78 o 
  -1   3   2       30.13       36.09      2.16 o 
   0   3   2      227.51      192.44      4.94 o 
   1   3   2      467.24      492.26      9.86 o 
   2   3   2      739.44      778.53     29.01 o 
   3   3   2        6.43        5.46      1.18 o 
   4   3   2      245.27      275.01      8.81 o 
   5   3   2       40.10       38.90      3.56 o 
   6   3   2      138.05      132.43      5.68 o 
   7   3   2       34.95       36.68      3.99 o 
   8   3   2       44.45       49.53      3.98 o 
   9   3   2       16.54       16.43      2.43 o 
  10   3   2        0.85        2.18      1.01 o 
 -11   4   2      151.76      146.68     14.80 o 
 -10   4   2      339.40      340.21     14.88 o 
  -9   4   2      346.53      301.37     24.92 o 
  -8   4   2       65.35       61.26      4.20 o 
  -7   4   2      726.31      733.81     21.91 o 
  -6   4   2     1987.64     2001.08     46.04 o 
  -5   4   2      127.46      115.09      6.24 o 
  -4   4   2      559.16      578.91     15.97 o 
  -3   4   2     2382.43     2246.39     33.27 o 
  -2   4   2      929.03      890.79     13.35 o 
  -1   4   2      100.69       71.19      4.32 o 
   0   4   2      392.23      366.42      8.12 o 
   1   4   2     1541.04     1530.93     20.76 o 
   2   4   2     2538.33     2527.92     63.97 o 
   3   4   2     1441.67     1497.55     45.49 o 
   4   4   2      369.50      390.05     19.95 o 
   5   4   2      813.72      844.43     23.04 o 
   6   4   2      107.96      115.52      6.98 o 
   7   4   2        3.20        6.31      1.45 o 
   8   4   2     1252.62     1266.42     32.18 o 
   9   4   2      773.48      708.62     49.63 o 
  10   4   2       20.56       26.18      5.62 o 
 -10   5   2      117.64      127.04     13.53 o 
  -9   5   2       74.95       74.61      7.16 o 
  -8   5   2       17.33       17.36      3.04 o 
  -7   5   2       92.93       92.46      6.62 o 
  -6   5   2      274.46      263.43     11.85 o 
  -5   5   2      583.83      606.17     15.77 o 
  -4   5   2      466.66      451.27     12.63 o 
  -3   5   2        0.15        0.90      0.59 o 
  -2   5   2      317.49      330.26      9.70 o 
  -1   5   2        1.08        0.74      0.69 o 
   0   5   2       98.51       97.15      4.71 o 
   1   5   2       12.61       14.31      2.48 o 
   2   5   2      136.30      131.65      5.75 o 
   3   5   2      212.79      199.41      7.82 o 
   4   5   2       15.12       16.55      2.61 o 
   5   5   2      151.34      143.66      8.33 o 
   6   5   2        0.39        1.53      0.86 o 
   7   5   2        7.17        7.57      2.05 o 
   8   5   2        0.85        1.22      0.85 o 
   9   5   2       14.06       15.08      4.25 o 
  -9   6   2       90.63       19.97      4.64 o 
  -8   6   2      137.97      124.20     10.71 o 
  -7   6   2      183.85      177.39      8.84 o 
  -6   6   2      606.79      604.84     16.45 o 
  -5   6   2      422.05      413.78     11.83 o 
  -4   6   2        5.30        4.97      1.35 o 
  -3   6   2      429.20      433.05     13.42 o 
  -2   6   2      726.29      717.24     21.77 o 
  -1   6   2      273.08      302.56     12.64 o 
   0   6   2      509.49      522.51     17.74 o 
   1   6   2      659.40      655.87     16.88 o 
   2   6   2      194.66      202.34      8.54 o 
   3   6   2       34.65       46.00      3.90 o 
   4   6   2      341.48      337.15     10.70 o 
   5   6   2     1120.67     1158.76     29.78 o 
   6   6   2      131.76      125.20     14.42 o 
   7   6   2       91.31       91.72      8.07 o 
  -8   7   2        0.19        2.33      2.21 o 
  -7   7   2        7.67       10.18      4.02 o 
  -6   7   2        8.78        7.93      1.90 o 
  -5   7   2       18.01       18.73      2.81 o 
  -4   7   2        0.23        1.27      0.90 o 
  -3   7   2        9.85       14.49      5.65 o 
  -2   7   2       12.55       12.59      2.66 o 
  -1   7   2       47.28       37.23      4.50 o 
   0   7   2        8.58        9.22      2.30 o 
   1   7   2        2.81        2.47      1.29 o 
   2   7   2       14.50       19.56      2.73 o 
   3   7   2        1.72        1.62      0.93 o 
   4   7   2       86.01       91.77      6.71 o 
   5   7   2        8.98       10.31      2.19 o 
  -4   8   2      175.50      154.06     17.21 o 
  -3   8   2       52.69       57.66      9.49 o 
  -2   8   2      195.28      212.97     19.92 o 
  -1   8   2      104.74      112.18     14.36 o 
   0   8   2       38.95       37.11      4.91 o 
   1   8   2      234.76      241.94     15.28 o 
   2   8   2       69.78       84.79     11.03 o 
 -13   1   3      123.27      115.13      9.28 o 
 -12   1   3      412.44      437.36     17.77 o 
 -11   1   3      151.90      151.84      8.91 o 
 -10   1   3        5.89        8.33      2.90 o 
  -9   1   3      221.75      225.63      7.89 o 
  -8   1   3     1066.54     1125.12     23.13 o 
  -7   1   3      919.49      890.11     16.19 o 
  -6   1   3      763.85      787.08     10.96 o 
  -5   1   3     1084.87     1146.27     12.97 o 
  -4   1   3     1680.54     1625.69     16.62 o 
  -3   1   3      628.06      673.89     15.05 o 
  -2   1   3     5199.87     5300.39    117.84 o 
   1   1   3      329.46      353.51      6.00 o 
   2   1   3      950.17     1012.54     13.75 o 
   3   1   3      921.02      877.74     18.35 o 
   4   1   3       21.64       17.89      3.01 o 
   5   1   3      435.85      456.47      9.30 o 
   6   1   3     1128.08     1214.79     42.25 o 
   7   1   3     1507.18     1697.62     38.73 o 
   8   1   3      408.53      406.32     14.50 o 
   9   1   3      158.18      182.73      7.68 o 
  10   1   3      287.77      335.20     12.56 o 
  11   1   3      262.51      262.88     22.16 o 
 -13   2   3       48.70       48.45      7.62 o 
 -12   2   3       57.18       50.97      4.25 o 
 -11   2   3       73.72       70.29      4.73 o 
 -10   2   3      424.44      385.53     10.44 o 
  -9   2   3      222.29      221.53      8.20 o 
  -8   2   3        6.88        7.39      1.29 o 
  -7   2   3       28.88       23.61      2.11 o 
  -6   2   3      214.56      197.44      5.56 o 
  -5   2   3      229.08      239.35      5.63 o 
  -4   2   3       26.64       28.52      2.35 o 
  -3   2   3       28.31       28.82      2.22 o 
  -2   2   3     4323.95     4277.08     60.37 o 
  -1   2   3      509.25      483.16      6.05 o 
   0   2   3       17.94       34.43      2.04 o 
   1   2   3     2155.63     2202.82     40.92 o 
   2   2   3        1.85        7.36      2.46 o 
   3   2   3      678.52      732.69     16.02 o 
   4   2   3      359.10      358.76      9.65 o 
   5   2   3      116.36      137.75      5.20 o 
   6   2   3       48.75       51.04      5.21 o 
   7   2   3      829.85      829.44     18.86 o 
   8   2   3       39.17       38.39      3.42 o 
   9   2   3      204.61      211.36      8.86 o 
  10   2   3       27.48       27.92      3.30 o 
 -12   3   3      224.60      193.28     31.80 o 
 -11   3   3      414.24      393.24     16.36 o 
 -10   3   3      240.78      243.05     11.76 o 
  -9   3   3      274.16      275.89     11.21 o 
  -8   3   3      974.27     1055.62     22.27 o 
  -7   3   3      945.04      912.15     19.05 o 
  -6   3   3       51.23       52.60      4.04 o 
  -5   3   3     2123.78     2227.07     41.09 o 
  -4   3   3     4249.24     4289.96     39.83 o 
  -3   3   3      583.50      583.15      9.48 o 
  -2   3   3     2681.74     2522.19     25.80 o 
  -1   3   3     1043.51      825.80     10.95 o 
   0   3   3     1949.30     1751.28     17.99 o 
   1   3   3     3187.90     3101.02     36.97 o 
   2   3   3     1172.74     1207.99     17.64 o 
   3   3   3     3367.61     3573.90     35.61 o 
   4   3   3     1859.99     2008.10     38.18 o 
   5   3   3      301.44      294.95     10.02 o 
   6   3   3      197.19      222.11      8.12 o 
   7   3   3     1027.12     1086.33     41.72 o 
   8   3   3     2232.20     2277.05     27.66 o 
   9   3   3      213.78      200.58     28.02 o 
  10   3   3      124.68      139.29      8.63 o 
 -12   4   3       76.00       92.24     11.27 o 
 -11   4   3        5.64        7.01      1.72 o 
 -10   4   3       99.06       82.47      9.42 o 
  -9   4   3       18.86       24.68      2.79 o 
  -8   4   3        0.58        0.75      0.51 o 
  -7   4   3      100.53       90.13      6.07 o 
  -6   4   3      169.45      157.41      7.70 o 
  -5   4   3      462.83      427.36     13.55 o 
  -4   4   3      269.28      261.20      7.34 o 
  -3   4   3      143.82      140.59      5.20 o 
  -2   4   3       22.81       20.66      2.53 o 
  -1   4   3     1290.50     1254.55     19.29 o 
   0   4   3       17.55       14.40      1.65 o 
   1   4   3       24.12       19.92      1.97 o 
   2   4   3      163.68      161.67      6.78 o 
   3   4   3      338.99      319.61     10.63 o 
   4   4   3      285.26      295.95     11.36 o 
   5   4   3        6.06        7.34      1.75 o 
   6   4   3        3.00        2.78      1.18 o 
   7   4   3      140.66      125.34      6.36 o 
   8   4   3        9.81       10.09      1.96 o 
   9   4   3       50.47       45.23      4.27 o 
 -11   5   3       91.06       81.78     10.48 o 
 -10   5   3      341.63      335.84     26.96 o 
  -9   5   3      303.43      297.88     16.88 o 
  -8   5   3      402.95      392.00     15.32 o 
  -7   5   3      515.98      500.67     15.27 o 
  -6   5   3      198.10      192.85      9.89 o 
  -5   5   3      203.23      205.80      8.11 o 
  -4   5   3      605.25      588.93     14.91 o 
  -3   5   3      752.82      733.43     17.00 o 
  -2   5   3     1308.36     1303.38     30.96 o 
  -1   5   3      808.49      806.52     20.41 o 
   0   5   3      666.27      610.10     14.63 o 
   1   5   3     1038.63     1022.85     21.38 o 
   2   5   3        3.86        4.54      1.11 o 
   3   5   3      179.75      189.17      9.07 o 
   4   5   3     2413.93     2509.31     42.45 o 
   5   5   3      320.94      309.54     13.19 o 
   6   5   3      247.23      239.10     10.82 o 
   7   5   3      544.78      529.57     20.76 o 
   8   5   3       47.94       49.07      4.41 o 
 -10   6   3       21.74       24.13      5.21 o 
  -8   6   3        0.74        1.38      0.85 o 
  -7   6   3        0.24        0.71      0.74 o 
  -6   6   3       33.90       42.84      3.93 o 
  -5   6   3        2.78        3.47      1.14 o 
  -4   6   3        1.81        1.83      0.85 o 
  -3   6   3        3.01        1.66      1.62 o 
  -2   6   3        2.79        6.81      1.79 o 
  -1   6   3        3.06        2.30      1.07 o 
   0   6   3        0.49        0.91      0.83 o 
   1   6   3      311.36      300.96     10.60 o 
   2   6   3       95.29       95.39      5.48 o 
   3   6   3      451.89      473.17     12.46 o 
   4   6   3        4.90        6.08      1.53 o 
   5   6   3       23.56       22.94      8.21 o 
   6   6   3        3.83        3.80      1.59 o 
   7   6   3       96.97       94.59      8.35 o 
  -8   7   3       87.84       79.65     11.97 o 
  -7   7   3       25.46       23.32      5.84 o 
  -6   7   3      309.20      323.60     15.12 o 
  -5   7   3      269.16      262.31     21.55 o 
  -4   7   3       17.08       16.56      2.98 o 
  -3   7   3      199.45      223.31     11.98 o 
  -2   7   3        1.39        4.06      1.55 o 
  -1   7   3       52.31       50.77      5.25 o 
   0   7   3      616.85      668.78     21.37 o 
   1   7   3      116.87      121.69      8.31 o 
   2   7   3      193.94      178.42      8.84 o 
   3   7   3      152.81      167.27      8.66 o 
   4   7   3       24.57       29.80      3.55 o 
   5   7   3       69.79       62.17      5.57 o 
  -5   8   3        8.76       12.32      4.36 o 
  -4   8   3        9.43        7.98      3.47 o 
  -2   8   3        4.63        6.70      3.01 o 
  -1   8   3        7.01        7.37      3.20 o 
   0   8   3       15.84       17.38      4.71 o 
   1   8   3        7.60        7.75      3.17 o 
   2   8   3        6.01       10.57      3.55 o 
 -13   0   4      151.86      143.45     14.81 o 
 -12   0   4      180.84      176.91     15.87 o 
 -11   0   4      354.47      356.45     18.85 o 
 -10   0   4      378.44      243.56     12.67 o 
  -9   0   4      308.93      301.91     10.89 o 
  -8   0   4     1467.50     1611.48     34.45 o 
  -7   0   4       18.51       21.48      2.14 o 
  -6   0   4        3.95        5.43      0.99 o 
  -5   0   4     2335.20     2384.51     21.13 o 
  -4   0   4       13.72       12.67      1.07 o 
  -3   0   4      563.09      488.55     15.17 o 
   0   0   4      163.24      185.45      5.21 o 
   1   0   4      302.37      351.66      8.91 o 
   2   0   4        8.61       19.39      1.77 o 
   3   0   4      156.74      121.19      4.97 o 
   4   0   4      721.87      761.33     22.95 o 
   5   0   4     2965.83     3294.77    114.40 o 
   6   0   4     4397.95     4562.93    109.79 o 
   7   0   4      155.06      178.70     12.52 o 
   8   0   4      837.36      854.77     35.89 o 
   9   0   4      748.70      847.06     33.88 o 
  10   0   4      383.03      414.15     29.78 o 
 -13   1   4        0.84        1.21      1.08 o 
 -12   1   4       22.07       15.61      2.27 o 
 -11   1   4        2.25        3.31      1.05 o 
 -10   1   4      250.49      236.82      7.64 o 
  -9   1   4        5.79        7.59      1.30 o 
  -8   1   4      348.86      382.02     10.00 o 
  -7   1   4      281.55      304.77      6.92 o 
  -6   1   4        0.66        1.16      0.42 o 
  -5   1   4       61.51       71.26      2.70 o 
  -4   1   4       12.46       13.98      1.04 o 
  -3   1   4     2612.31     2803.11     26.88 o 
  -2   1   4     4214.64     4228.79     26.74 o 
  -1   1   4     8569.22     8362.32     37.10 o 
   0   1   4     1824.00     1751.37     20.03 o 
   1   1   4     1201.16     1080.58     13.40 o 
   2   1   4      994.43      994.06     14.22 o 
   3   1   4     1319.10     1331.30     15.62 o 
   4   1   4     1024.09     1090.81     14.16 o 
   5   1   4        5.80        9.21      1.69 o 
   6   1   4      274.99      274.80      7.95 o 
   7   1   4       67.99       73.21      4.43 o 
   8   1   4      155.56      171.55      7.70 o 
   9   1   4        0.02        1.90      1.00 o 
  10   1   4       21.01       33.74      4.00 o 
 -12   2   4      316.75      301.33     16.69 o 
 -11   2   4      218.08      222.02      9.13 o 
 -10   2   4       73.41       66.21      4.23 o 
  -9   2   4      942.18      970.15     21.57 o 
  -8   2   4      997.75     1009.27     37.38 o 
  -7   2   4      358.81      384.49      9.41 o 
  -6   2   4      881.56      894.67     15.71 o 
  -5   2   4      958.25      970.07     17.38 o 
  -4   2   4      482.08      537.12     10.38 o 
  -3   2   4     2136.38     2025.60     17.94 o 
  -2   2   4     3165.52     2802.06     22.11 o 
  -1   2   4      996.82      913.51     13.37 o 
   0   2   4     1304.47     1306.26     32.97 o 
   1   2   4     1791.39     1625.58     25.67 o 
   2   2   4     1891.64     1898.45     50.35 o 
   3   2   4     1253.44     1216.24     17.66 o 
   4   2   4      324.61      286.49      7.14 o 
   5   2   4     1244.10     1283.81     23.89 o 
   6   2   4     1248.05     1398.64     27.03 o 
   7   2   4      485.89      512.78     17.26 o 
   8   2   4      243.56      265.41      9.19 o 
   9   2   4      501.88      565.19     19.18 o 
  10   2   4      688.60      671.08     96.63 o 
 -13   3   4        4.75        3.57      2.14 o 
 -12   3   4        2.78        5.64      1.52 o 
 -11   3   4       55.73       49.25      4.08 o 
 -10   3   4        3.54        4.37      1.22 o 
  -9   3   4       64.67       61.92      4.04 o 
  -8   3   4      310.23      314.13      9.67 o 
  -7   3   4        9.31        9.31      1.42 o 
  -6   3   4      131.92      137.58      6.42 o 
  -5   3   4      729.30      710.88     17.42 o 
  -4   3   4       40.95       40.57      3.21 o 
  -3   3   4      647.35      656.49      9.99 o 
  -2   3   4     1616.18     1680.33     19.68 o 
  -1   3   4      312.78      339.07     13.69 o 
   0   3   4      279.24      311.19      6.47 o 
   1   3   4      175.84      157.46      5.68 o 
   2   3   4        7.39       11.15      1.65 o 
   3   3   4      179.15      157.41      6.54 o 
   4   3   4       11.78       13.47      2.09 o 
   5   3   4       27.07       28.66      3.24 o 
   6   3   4       17.41       14.01      1.96 o 
   7   3   4        9.03       10.14      1.81 o 
   8   3   4       25.68       23.17      2.84 o 
   9   3   4       39.97       39.75      3.93 o 
 -12   4   4      124.20      129.10     13.64 o 
 -11   4   4       13.31       13.83      2.33 o 
 -10   4   4      317.15      290.75     13.01 o 
  -9   4   4      872.48      912.80     26.55 o 
  -8   4   4      415.37      407.34     10.33 o 
  -7   4   4     1182.80     1199.41     30.81 o 
  -6   4   4      497.94      507.16     16.23 o 
  -5   4   4       85.97       90.10      4.45 o 
  -4   4   4      802.29      789.97     15.79 o 
  -3   4   4     1592.75     1486.02     24.49 o 
  -2   4   4     2831.76     2694.65     47.56 o 
  -1   4   4      969.69      919.33     13.30 o 
   0   4   4      867.01      840.43     15.85 o 
   1   4   4     2008.22     2046.95     33.83 o 
   2   4   4      835.20      861.60     20.23 o 
   3   4   4      747.56      758.56     19.20 o 
   4   4   4     1025.96     1063.49     26.98 o 
   5   4   4      644.74      654.60     20.10 o 
   6   4   4      514.85      514.83     18.29 o 
   7   4   4      602.54      502.17     43.35 o 
   8   4   4      640.95      617.38     18.85 o 
   9   4   4      372.68      345.91     15.81 o 
 -11   5   4       18.46       20.09      4.65 o 
 -10   5   4        8.12        8.76      1.91 o 
  -9   5   4        0.19        0.84      0.51 o 
  -8   5   4       66.32       58.84      4.26 o 
  -7   5   4        8.80        9.89      2.19 o 
  -6   5   4       96.66       90.51      5.12 o 
  -5   5   4        2.19       10.56      6.22 o 
  -4   5   4       47.59       50.77      3.64 o 
  -3   5   4        1.40        2.51      1.02 o 
  -2   5   4      104.42       98.56      5.82 o 
  -1   5   4      168.24      167.51      8.14 o 
   0   5   4       12.77       10.00      1.55 o 
   1   5   4       29.09       28.89      2.69 o 
   2   5   4      287.16      285.74      9.51 o 
   3   5   4      113.76      120.01      6.79 o 
   4   5   4      478.53      445.91     24.13 o 
   5   5   4        7.03        7.73      1.97 o 
   6   5   4        1.71        1.43      1.41 o 
   7   5   4       12.43       11.04      2.57 o 
   8   5   4        2.75        3.52      1.30 o 
 -10   6   4      214.97      168.79     16.44 o 
  -9   6   4       64.81       50.08      5.73 o 
  -8   6   4       32.26       29.83      3.45 o 
  -7   6   4       72.67       79.75      5.92 o 
  -6   6   4      388.07      384.90     12.49 o 
  -5   6   4      167.68      168.11      7.46 o 
  -4   6   4      151.58      140.42      6.64 o 
  -3   6   4      256.90      235.61     11.07 o 
  -2   6   4      167.72      180.88      9.49 o 
  -1   6   4      560.45      608.32     22.56 o 
   0   6   4      108.68       98.16      6.61 o 
   1   6   4      203.38      205.09      8.48 o 
   2   6   4      562.99      591.45     16.55 o 
   3   6   4        4.71        4.85      1.34 o 
   4   6   4      273.08      267.82     10.34 o 
   5   6   4      664.55      610.35     74.44 o 
   6   6   4      159.12      147.59     10.64 o 
  -8   7   4       13.78       10.22      4.02 o 
  -7   7   4       41.79       48.15      8.61 o 
  -6   7   4      178.79      178.76     10.14 o 
  -5   7   4      172.42      171.25      9.64 o 
  -4   7   4      162.07      151.97      9.61 o 
  -3   7   4        2.80        1.08      0.93 o 
  -2   7   4        0.98        2.60      1.86 o 
  -1   7   4        0.88        2.11      1.16 o 
   0   7   4        0.57        1.46      1.74 o 
   1   7   4       10.72       13.03      2.22 o 
   2   7   4        3.96        6.04      1.56 o 
   3   7   4       39.27       43.87      4.18 o 
   4   7   4       20.16       17.74      2.78 o 
   5   7   4        6.11        6.58      3.26 o 
  -6   8   4      173.55      175.66     19.06 o 
  -5   8   4      373.86      376.92     31.40 o 
  -4   8   4       38.41       49.61      8.67 o 
  -3   8   4       22.12       24.48      5.66 o 
  -2   8   4      108.81      105.10     12.83 o 
  -1   8   4       21.50       28.29      5.91 o 
   0   8   4       16.61       16.57      4.51 o 
   1   8   4      111.71      107.54     12.56 o 
 -13   1   5       64.41       62.13      6.30 o 
 -12   1   5       72.60       77.62      5.38 o 
 -11   1   5      656.56      630.20     21.52 o 
 -10   1   5     1005.22      974.53     24.50 o 
  -9   1   5      138.71      150.30      5.53 o 
  -8   1   5      252.21      275.33      7.94 o 
  -7   1   5      604.22      587.04     11.61 o 
  -6   1   5      646.40      656.69      9.20 o 
  -5   1   5     1163.76     1281.27     12.21 o 
  -4   1   5     1637.24     1551.93     21.44 o 
  -3   1   5     1530.79     1410.23     16.39 o 
  -2   1   5     2817.70     2769.93     34.77 o 
  -1   1   5     1471.21     1449.34     13.13 o 
   0   1   5       12.49       10.21      0.98 o 
   1   1   5     2456.20     2152.39     22.32 o 
   2   1   5     2692.57     2546.77     40.05 o 
   3   1   5      435.03      422.72     14.68 o 
   4   1   5      870.68      813.98     12.51 o 
   6   1   5      802.38      899.48     19.57 o 
   7   1   5      209.40      203.15     22.57 o 
   8   1   5      150.20      158.72      7.13 o 
   9   1   5      638.18      706.90     24.89 o 
  10   1   5      229.30      260.17     15.62 o 
 -13   2   5        8.05        6.23      1.53 o 
 -12   2   5      157.09      158.56     11.02 o 
 -11   2   5      216.71      184.20      8.01 o 
 -10   2   5      195.91      204.14      7.21 o 
  -9   2   5      699.26      695.24     16.64 o 
  -8   2   5       43.99       44.58      2.96 o 
  -7   2   5      116.77      107.56      4.20 o 
  -6   2   5      918.23      962.12     19.00 o 
  -5   2   5      211.02      202.96      4.77 o 
  -4   2   5       55.73       51.90      3.11 o 
  -3   2   5        5.73        9.02      0.90 o 
  -2   2   5     1407.68     1397.98     53.93 o 
  -1   2   5     2641.12     2681.72     71.90 o 
   0   2   5      308.47      303.73      6.33 o 
   1   2   5        2.17        2.87      0.71 o 
   2   2   5      251.04      228.82      6.79 o 
   3   2   5      699.48      675.78     13.17 o 
   4   2   5      362.66      378.32      9.57 o 
   5   2   5        0.25        0.91      0.52 o 
   6   2   5      336.49      321.95     10.12 o 
   7   2   5       15.44       12.41      1.94 o 
   8   2   5       66.08       71.05      4.88 o 
   9   2   5      116.15      121.31      7.00 o 
 -13   3   5       86.62       88.91     10.69 o 
 -12   3   5      269.46      261.81     12.90 o 
 -11   3   5      265.88      248.17     23.91 o 
 -10   3   5      231.64      219.56      8.87 o 
  -9   3   5      130.02      132.99      5.76 o 
  -8   3   5       71.94       74.96      4.05 o 
  -7   3   5     1659.83     1617.21     61.33 o 
  -6   3   5      846.64      894.08     44.68 o 
  -5   3   5      189.49      210.23      7.55 o 
  -4   3   5     2298.45     2278.75     20.79 o 
  -3   3   5     2638.41     2475.28     21.21 o 
  -2   3   5      216.93      186.54     11.67 o 
  -1   3   5      123.74      109.46      5.23 o 
   0   3   5     1057.64     1012.93     50.59 o 
   1   3   5      809.07      778.38     13.49 o 
   2   3   5     2772.74     2794.93     79.87 o 
   3   3   5     2739.74     2819.76     50.14 o 
   4   3   5      373.05      341.38     11.70 o 
   5   3   5      356.03      365.56     10.77 o 
   6   3   5       42.13       54.87      3.93 o 
   7   3   5      492.58      471.37     12.18 o 
   8   3   5     1065.11     1073.49     23.49 o 
   9   3   5      217.03      226.30     14.03 o 
 -12   4   5        0.23        0.47      1.14 o 
 -11   4   5        6.28        7.34      1.71 o 
 -10   4   5       40.35       43.38      3.74 o 
  -9   4   5       25.61       26.06      2.76 o 
  -8   4   5        2.00        1.68      0.63 o 
  -7   4   5      527.67      545.73     18.15 o 
  -6   4   5        6.07        6.86      1.62 o 
  -5   4   5      237.09      239.53      7.92 o 
  -4   4   5        0.03        0.86      0.47 o 
  -3   4   5       91.59       90.82      4.88 o 
  -2   4   5      104.51      109.50      5.33 o 
  -1   4   5       31.00       27.04      2.15 o 
   0   4   5       46.40       36.60      2.60 o 
   1   4   5      463.45      495.78     22.29 o 
   2   4   5      354.74      342.79     11.32 o 
   3   4   5        3.74        4.90      1.34 o 
   4   4   5       88.30       88.37      5.83 o 
   5   4   5        8.46       11.13      2.27 o 
   6   4   5      111.74      105.26      7.14 o 
   7   4   5        0.42        1.13      0.92 o 
   8   4   5        0.96        1.45      0.89 o 
 -12   5   5       21.51        9.39      3.36 o 
 -11   5   5      304.29      296.69     24.04 o 
 -10   5   5      217.10      218.43     11.45 o 
  -9   5   5       48.32       50.91      4.12 o 
  -8   5   5      101.24      117.51      6.39 o 
  -7   5   5      188.16      195.62      7.73 o 
  -6   5   5      417.66      396.05     12.34 o 
  -5   5   5       83.22       82.75      4.73 o 
  -4   5   5      292.45      286.71      9.50 o 
  -3   5   5     1642.73     1634.87     43.23 o 
  -2   5   5      289.46      288.84     11.12 o 
  -1   5   5       25.25       21.89      2.84 o 
   0   5   5      739.28      782.68     17.47 o 
   1   5   5      302.07      311.37      9.87 o 
   2   5   5      127.44      116.30      5.55 o 
   3   5   5      796.25      810.35     23.82 o 
   4   5   5     1097.65     1132.50     31.24 o 
   5   5   5      472.81      479.89     15.26 o 
   6   5   5       52.84       53.23      5.38 o 
   7   5   5      104.77      108.31      8.94 o 
 -10   6   5       71.90       63.50      6.65 o 
  -9   6   5        3.15        5.67      1.93 o 
  -8   6   5        9.50        8.88      1.93 o 
  -7   6   5        2.13        2.62      1.04 o 
  -6   6   5      207.10      188.60      8.76 o 
  -5   6   5       33.95       32.79      3.31 o 
  -4   6   5        4.04        4.28      1.53 o 
  -3   6   5        3.53        4.07      1.36 o 
  -2   6   5      107.89       87.08      6.14 o 
  -1   6   5        3.70        5.19      1.57 o 
   0   6   5       72.15       63.38      4.32 o 
   1   6   5      119.75      127.88      6.23 o 
   2   6   5      303.43      339.65     10.42 o 
   3   6   5        0.75        1.08      0.78 o 
   4   6   5       18.11       18.20      3.10 o 
   5   6   5        1.24        1.86      1.23 o 
   6   6   5        4.34        8.83      2.37 o 
  -8   7   5       46.55       47.18      8.66 o 
  -7   7   5      121.94      110.08     13.58 o 
  -6   7   5      343.38      352.56     16.69 o 
  -5   7   5       59.01       59.58      6.09 o 
  -4   7   5        5.64        4.35      1.62 o 
  -3   7   5       91.84      100.70      7.30 o 
  -2   7   5      150.81      175.59     10.43 o 
  -1   7   5      164.95      171.63     10.29 o 
   0   7   5      305.80      315.81     14.86 o 
   1   7   5      689.80      737.92     24.34 o 
   2   7   5       10.98        9.77      2.00 o 
   3   7   5       46.80       49.89      4.50 o 
   4   7   5      342.76      192.80     17.15 o 
  -6   8   5       22.47       18.36      5.37 o 
  -5   8   5        8.27        9.30      3.70 o 
  -4   8   5        2.38        3.14      2.34 o 
  -3   8   5        4.25        7.42      3.22 o 
  -2   8   5        0.25        1.45      1.88 o 
  -1   8   5        9.52       10.73      3.59 o 
   0   8   5       10.88       16.27      4.37 o 
   1   8   5       22.11       27.83      5.59 o 
 -14   0   6       41.74       38.12      7.11 o 
 -13   0   6      271.76      264.11     22.23 o 
 -12   0   6      428.48      411.90     28.75 o 
 -11   0   6      492.97      499.12     25.39 o 
 -10   0   6       81.16       80.70      7.45 o 
  -9   0   6      655.63      750.20     58.61 o 
  -8   0   6      420.73      454.34     12.66 o 
  -7   0   6       27.35       19.70      1.88 o 
  -6   0   6     4880.81     5090.29     78.77 o 
  -5   0   6     4749.75     5033.70    120.04 o 
  -4   0   6     1281.96     1397.32     36.41 o 
  -3   0   6      320.63      306.75      3.96 o 
  -2   0   6       12.49       11.96      0.69 o 
  -1   0   6     5578.68     5002.70     54.36 o 
   0   0   6     3542.43     3139.71     40.06 o 
   1   0   6     2501.33     2560.33     36.96 o 
   2   0   6     3194.37     3513.79     45.13 o 
   3   0   6     1161.85     1120.45     24.39 o 
   4   0   6     1522.45     1616.22     45.02 o 
   5   0   6      336.98      382.73     17.72 o 
   6   0   6      537.05      608.82     26.45 o 
   7   0   6     1017.91     1134.72     44.10 o 
   8   0   6      317.46      360.75     18.85 o 
   9   0   6      409.94      483.61     27.64 o 
 -14   1   6        1.40        1.42      1.43 o 
 -13   1   6       35.71       38.82      4.84 o 
 -12   1   6       23.67       22.99      2.62 o 
 -11   1   6       15.37       15.27      2.03 o 
 -10   1   6        0.18        1.17      0.59 o 
  -9   1   6       39.01       45.29      2.96 o 
  -8   1   6       14.61       13.80      1.51 o 
  -7   1   6      119.94      113.74      3.90 o 
  -6   1   6        8.40       15.99      1.31 o 
  -5   1   6       11.20        8.45      0.81 o 
  -4   1   6      212.35      204.71      2.78 o 
  -3   1   6       18.21       19.60      2.00 o 
  -2   1   6     1622.99     1532.80     22.97 o 
  -1   1   6      783.59      778.95     37.15 o 
   0   1   6      103.83       94.91      3.14 o 
   1   1   6      424.62      439.42     14.89 o 
   2   1   6        5.92        7.93      2.32 o 
   3   1   6      602.02      631.63     10.37 o 
   4   1   6       10.10       14.38      1.67 o 
   5   1   6      959.43      964.55     23.81 o 
   6   1   6      123.36      132.89      7.69 o 
   7   1   6      899.95      984.26     23.14 o 
   8   1   6       51.54       51.94      4.24 o 
   9   1   6        3.66        3.03      1.42 o 
 -13   2   6      167.85      146.98      8.59 o 
 -12   2   6      459.14      441.70     18.59 o 
 -11   2   6       36.93       33.39      3.04 o 
 -10   2   6       42.00       40.65      3.15 o 
  -9   2   6      468.42      471.68     12.47 o 
  -8   2   6      876.33      852.84     17.68 o 
  -7   2   6      738.64      745.90     15.12 o 
  -6   2   6      392.30      384.39      8.37 o 
  -5   2   6     2275.31     2237.44     45.37 o 
  -4   2   6      827.43      826.50     11.11 o 
  -3   2   6      176.08      178.84      7.57 o 
  -2   2   6     1042.95      959.51     45.22 o 
  -1   2   6     2742.89     2652.77     18.46 o 
   0   2   6     1802.64     1650.49     17.46 o 
   1   2   6     1214.94     1186.27     15.73 o 
   2   2   6      628.76      606.90     11.81 o 
   3   2   6     1015.27      976.65     21.28 o 
   4   2   6      268.57      236.40     17.33 o 
   5   2   6       45.59       53.89      3.55 o 
   6   2   6      719.21      781.63     18.44 o 
   7   2   6     1393.60     1437.72     21.46 o 
   8   2   6      454.67      500.28     17.54 o 
   9   2   6      191.01      205.80     13.33 o 
 -13   3   6       22.12       31.24      5.94 o 
 -12   3   6       91.02       91.69      6.35 o 
 -11   3   6        9.29        8.76      1.72 o 
 -10   3   6       22.90       20.17      2.36 o 
  -9   3   6       31.31       33.83      2.85 o 
  -8   3   6       33.87       35.77      2.72 o 
  -7   3   6      167.54      163.46      5.63 o 
  -6   3   6      144.92      143.84      4.74 o 
  -5   3   6      208.62      199.06      5.59 o 
  -4   3   6      284.26      275.11      6.25 o 
  -3   3   6        0.30        0.79      0.49 o 
  -2   3   6       99.56      105.43      8.25 o 
  -1   3   6       29.85       32.94      2.03 o 
   0   3   6      283.31      288.09     11.98 o 
   1   3   6        4.08        2.25      1.05 o 
   2   3   6     1314.39     1338.65     27.13 o 
   3   3   6       23.07       38.24      8.87 o 
   4   3   6       15.93       17.24      2.48 o 
   5   3   6      300.00      275.68      9.44 o 
   6   3   6      121.76      113.91      5.77 o 
   7   3   6      115.91      102.33      5.95 o 
   8   3   6       86.39       77.21      5.35 o 
   9   3   6       68.15       56.93      8.94 o 
 -12   4   6       50.17       56.89      8.08 o 
 -11   4   6      165.56      145.15     16.06 o 
 -10   4   6       87.71       94.26      6.08 o 
  -9   4   6      138.13      142.75      6.78 o 
  -8   4   6      882.69      842.78     38.66 o 
  -7   4   6      125.15      122.22      5.27 o 
  -6   4   6       49.73       46.78      3.26 o 
  -5   4   6      560.16      604.72     14.16 o 
  -4   4   6      528.20      514.42     12.40 o 
  -3   4   6      218.50      207.48      7.54 o 
  -2   4   6      540.44      572.37     18.76 o 
  -1   4   6      754.20      724.67     14.11 o 
   0   4   6      892.97      869.97     20.30 o 
   1   4   6       12.85       13.50      1.97 o 
   2   4   6      137.86      145.76      6.79 o 
   3   4   6     1524.69     1569.97     36.75 o 
   4   4   6      187.52      197.01      9.58 o 
   5   4   6      104.94      107.19      6.97 o 
   6   4   6      289.89      262.66      9.78 o 
   7   4   6      455.40      456.29     15.32 o 
   8   4   6      349.73      360.86     16.14 o 
 -10   5   6        7.76        6.93      1.62 o 
  -9   5   6        3.27        4.13      1.06 o 
  -8   5   6        1.49        1.75      0.70 o 
  -7   5   6      107.36      102.09      5.69 o 
  -6   5   6       75.25       74.95      4.60 o 
  -5   5   6      115.79      106.26      5.30 o 
  -4   5   6        7.20        4.22      1.26 o 
  -3   5   6        8.56        9.23      1.83 o 
  -2   5   6      126.36      137.52      6.85 o 
  -1   5   6      543.22      504.27     12.89 o 
   0   5   6        4.51        6.68      1.26 o 
   1   5   6      284.03      309.66      9.92 o 
   2   5   6        0.37        2.85      1.05 o 
   3   5   6      204.88      214.86     10.30 o 
   4   5   6        9.63        9.59      2.15 o 
   5   5   6      133.88      124.89      8.21 o 
   6   5   6      141.69      138.28     10.12 o 
   7   5   6       21.37       20.24      2.92 o 
 -10   6   6       90.06       90.28     12.27 o 
  -9   6   6       91.55       84.21      7.50 o 
  -8   6   6       73.40       76.64      6.02 o 
  -7   6   6      113.54      116.21      7.29 o 
  -6   6   6      248.93      258.65     10.50 o 
  -5   6   6      111.43      104.50      6.96 o 
  -4   6   6      426.53      420.01     14.80 o 
  -3   6   6      237.60      257.48     10.52 o 
  -2   6   6       18.23       24.91      3.34 o 
  -1   6   6      454.82      488.01     14.59 o 
   0   6   6      506.58      504.93     12.09 o 
   1   6   6      174.70      165.42      7.09 o 
   2   6   6       82.10       81.70      5.27 o 
   3   6   6      418.74      445.42     16.24 o 
   4   6   6      513.12      529.20     20.44 o 
   5   6   6       55.85       55.71      5.91 o 
   6   6   6      268.41      275.95     23.65 o 
  -8   7   6       13.50       16.30      4.84 o 
  -7   7   6       70.28       81.04     11.19 o 
  -6   7   6       51.17       56.04      8.75 o 
  -5   7   6       28.36       28.64      3.94 o 
  -4   7   6       26.09       26.54      3.82 o 
  -3   7   6        3.80        5.75      1.82 o 
  -2   7   6        1.01        2.11      1.19 o 
  -1   7   6        9.07        7.22      2.03 o 
   0   7   6        2.98        3.88      1.65 o 
   1   7   6       11.46       10.18      2.02 o 
   2   7   6      192.34      180.47      9.94 o 
   3   7   6        0.20        1.33      1.09 o 
   4   7   6       58.02       51.53      5.96 o 
  -6   8   6      195.05      206.01     20.65 o 
  -5   8   6       71.10       79.55     11.27 o 
  -4   8   6       77.62       99.65     12.55 o 
  -3   8   6       95.13       96.09     12.06 o 
  -2   8   6       50.58       52.13      8.44 o 
  -1   8   6       80.12       89.20     11.20 o 
   0   8   6      159.22      167.64     16.53 o 
   1   8   6      207.51      202.40     18.73 o 
 -14   1   7       73.37       47.21      8.27 o 
 -13   1   7      166.98      165.31     11.34 o 
 -12   1   7      156.13      164.57      8.43 o 
 -11   1   7      331.18      270.14     35.48 o 
 -10   1   7      493.71      488.34     11.77 o 
  -9   1   7      879.70      926.17     19.54 o 
  -8   1   7      327.26      356.29      9.00 o 
  -7   1   7      402.30      378.44      8.68 o 
  -6   1   7     1568.36     1596.77     22.69 o 
  -5   1   7      360.51      359.18      4.55 o 
  -4   1   7     1587.46     1527.56     20.19 o 
  -3   1   7     3196.64     3325.35     35.15 o 
  -2   1   7     1482.16     1448.02     20.94 o 
  -1   1   7     3666.69     3471.39     32.47 o 
   0   1   7     1473.81     1393.43     25.83 o 
   1   1   7      582.32      590.00     18.36 o 
   2   1   7     1607.61     1542.60     51.55 o 
   3   1   7      351.76      351.04      9.72 o 
   4   1   7      551.33      542.75     12.48 o 
   5   1   7     4084.49     4225.53     58.92 o 
   6   1   7     1579.07     1689.56     25.34 o 
   7   1   7        6.29        8.05      1.65 o 
   8   1   7      341.30      384.92     16.50 o 
   9   1   7      605.10      666.26     27.95 o 
 -13   2   7        5.09        6.70      1.59 o 
 -12   2   7        5.83        5.62      1.36 o 
 -11   2   7       21.29       17.01      2.14 o 
 -10   2   7       20.55       22.13      2.27 o 
  -9   2   7       43.93       48.91      3.11 o 
  -8   2   7      101.02      108.56      4.24 o 
  -7   2   7        0.80        2.66      0.64 o 
  -6   2   7        2.94        2.62      0.56 o 
  -5   2   7        5.17        8.20      0.68 o 
  -4   2   7     2048.55     2248.29     36.67 o 
  -3   2   7       87.13       73.61      2.92 o 
  -2   2   7     3661.31     3736.73     30.76 o 
  -1   2   7       97.79       89.88      3.27 o 
   0   2   7        0.34        0.84      0.58 o 
   1   2   7      144.22      151.03      5.37 o 
   2   2   7      683.46      690.16     16.12 o 
   3   2   7       31.87       33.83      2.50 o 
   4   2   7        1.92        3.60      0.90 o 
   5   2   7      194.88      188.51      8.99 o 
   6   2   7      136.86      138.83      6.48 o 
   7   2   7      165.19      161.99      7.50 o 
   8   2   7        4.11        5.77      1.53 o 
   9   2   7        8.56        9.95      2.56 o 
 -12   3   7      102.25      103.60      8.42 o 
 -11   3   7       64.18       62.47      4.68 o 
 -10   3   7       91.91       82.55      4.60 o 
  -9   3   7      402.18      393.37     10.57 o 
  -8   3   7      748.58      729.12     16.72 o 
  -7   3   7      575.08      577.31     13.09 o 
  -6   3   7       41.29       39.68      2.04 o 
  -5   3   7      254.45      258.39      7.17 o 
  -4   3   7        7.92       12.18      1.85 o 
  -3   3   7      275.77      247.60     16.65 o 
  -2   3   7     2013.06     1998.03     43.31 o 
  -1   3   7      101.46      103.16      3.63 o 
   0   3   7      408.44      394.86     17.03 o 
   1   3   7      554.96      582.34     14.54 o 
   2   3   7      198.98      215.92      7.78 o 
   3   3   7      156.14      158.29      7.34 o 
   4   3   7      121.67      118.19      6.56 o 
   5   3   7      347.03      337.41     10.88 o 
   6   3   7      309.59      288.83     16.44 o 
   7   3   7      230.86      232.60      9.88 o 
   8   3   7      154.02      154.52      8.98 o 
 -11   4   7        4.00        5.67      1.47 o 
 -10   4   7        8.72        8.88      1.66 o 
  -9   4   7       22.01       20.16      2.33 o 
  -8   4   7       89.42       81.35      3.89 o 
  -7   4   7        2.26        3.21      0.78 o 
  -6   4   7      321.42      319.15      9.76 o 
  -5   4   7        0.97        2.78      1.65 o 
  -4   4   7       81.00       73.74      4.32 o 
  -3   4   7        4.94        4.57      1.48 o 
  -2   4   7      229.30      223.98     11.45 o 
  -1   4   7       99.18       94.17      6.14 o 
   0   4   7       25.53       25.09      2.21 o 
   1   4   7      570.22      557.93     15.99 o 
   2   4   7       70.70       68.35      4.80 o 
   3   4   7      279.08      264.22     13.06 o 
   4   4   7      100.94       97.17      6.43 o 
   5   4   7       98.32      101.38      7.43 o 
   6   4   7       72.84       75.35      5.08 o 
   7   4   7       98.45       86.12      7.75 o 
 -10   5   7       68.38       66.98      4.60 o 
  -9   5   7      143.63      134.99      6.66 o 
  -8   5   7       84.20       93.82      5.11 o 
  -7   5   7       73.26       77.55      4.86 o 
  -6   5   7      232.89      250.11      8.28 o 
  -5   5   7      267.10      265.07      9.55 o 
  -4   5   7      331.00      297.72     11.54 o 
  -3   5   7      155.80      174.64      8.35 o 
  -2   5   7      312.51      338.46     12.33 o 
  -1   5   7      212.78      198.07      7.25 o 
   0   5   7       16.38       16.88      2.03 o 
   1   5   7      672.96      684.79     22.69 o 
   2   5   7      461.49      463.26     22.04 o 
   3   5   7      110.34      117.67      8.15 o 
   4   5   7      488.46      432.53     36.45 o 
   5   5   7       83.11       77.53      6.49 o 
  -9   6   7        8.50        8.59      3.47 o 
  -8   6   7        0.30        0.93      0.95 o 
  -7   6   7       33.40       31.80      3.40 o 
  -6   6   7        0.15        0.32      0.65 o 
  -5   6   7       41.84       40.28      4.20 o 
  -4   6   7        6.48        4.33      1.47 o 
  -3   6   7      121.56      109.18      7.01 o 
  -2   6   7       72.39       75.30      5.69 o 
  -1   6   7       32.35       37.38      4.09 o 
   0   6   7       17.89       19.24      2.41 o 
   1   6   7       38.44       34.57      3.30 o 
   2   6   7        8.47        6.89      1.59 o 
   3   6   7        2.68        3.20      1.16 o 
   4   6   7       33.27       27.79      3.97 o 
   5   6   7        4.37        6.82      2.18 o 
  -7   7   7      155.57      175.73     17.68 o 
  -6   7   7      223.51      251.31     21.99 o 
  -5   7   7      125.75      137.91     10.18 o 
  -4   7   7      127.67      136.08      9.78 o 
  -3   7   7      213.51      213.62     13.13 o 
  -2   7   7      253.32      281.69     15.78 o 
  -1   7   7      144.83      137.70      9.87 o 
   0   7   7      179.12      188.54     12.29 o 
   1   7   7      354.30      373.77     16.23 o 
   2   7   7       84.80       87.35      7.53 o 
   3   7   7       51.28       52.69      5.89 o 
  -5   8   7       36.33       38.25      7.51 o 
  -4   8   7        5.71        8.48      3.36 o 
  -3   8   7       10.31       13.38      4.05 o 
  -2   8   7        1.96        3.35      2.33 o 
  -1   8   7       20.38       24.46      5.20 o 
   0   8   7        1.05        2.79      1.95 o 
   1   8   7        0.62        0.47      1.17 o 
 -13   0   8        3.42        3.05      1.88 o 
 -12   0   8      195.94      167.07     15.29 o 
 -11   0   8     1385.19     1392.10     32.63 o 
 -10   0   8      218.39      216.01     12.71 o 
  -9   0   8       72.57       76.22      6.54 o 
  -8   0   8      356.21      361.45     15.86 o 
  -7   0   8      455.57      495.35     42.06 o 
  -6   0   8      929.66      920.68     23.77 o 
  -5   0   8     1730.42     2248.60     47.82 o 
  -3   0   8      471.27      422.22     18.44 o 
  -2   0   8     2053.26     1898.51     19.87 o 
  -1   0   8      233.57      231.13      6.68 o 
   0   0   8      304.42      287.37      8.85 o 
   1   0   8     8609.02     8280.35     60.85 o 
   2   0   8      833.99      914.56     27.59 o 
   3   0   8      344.69      315.25     13.05 o 
   4   0   8     2606.22     2843.71     43.53 o 
   5   0   8      252.04      286.99     16.26 o 
   6   0   8      394.73      441.64     22.81 o 
   7   0   8      576.62      635.46     28.04 o 
   8   0   8      547.39      386.91     28.21 o 
 -13   1   8        5.47        4.73      1.68 o 
 -12   1   8        2.69        3.17      1.03 o 
 -11   1   8       63.44       64.75      4.60 o 
 -10   1   8        0.31        0.58      0.53 o 
  -9   1   8       29.15       31.41      2.33 o 
  -8   1   8       99.16      116.42      4.03 o 
  -7   1   8        0.82        0.66      0.31 o 
  -6   1   8        5.47        6.24      0.61 o 
  -5   1   8      231.34      247.06      6.94 o 
  -4   1   8      315.72      325.21     10.35 o 
  -3   1   8        6.30       10.04      1.53 o 
  -2   1   8      142.00      130.00      2.59 o 
  -1   1   8      136.37      137.52      4.68 o 
   0   1   8      327.99      346.41     15.10 o 
   1   1   8      345.58      336.85     21.07 o 
   2   1   8       86.08       75.67      6.81 o 
   3   1   8        4.56       12.15      4.17 o 
   4   1   8       58.80       62.39      4.55 o 
   5   1   8       86.68       82.67      4.62 o 
   6   1   8      317.31      314.83     11.50 o 
   7   1   8      246.79      243.35     11.36 o 
   8   1   8        5.99        9.21      2.29 o 
 -13   2   8       71.82       59.73      6.12 o 
 -12   2   8       36.12       42.64      3.77 o 
 -11   2   8      240.08      219.51      9.79 o 
 -10   2   8      328.42      338.07     10.54 o 
  -9   2   8       45.40       48.53      2.96 o 
  -8   2   8      670.28      652.60     14.36 o 
  -7   2   8      513.90      498.23     10.65 o 
  -6   2   8       50.36       53.49      1.57 o 
  -5   2   8      415.16      416.67     14.52 o 
  -4   2   8      450.37      397.17     14.33 o 
  -3   2   8     1780.62     1711.23     43.15 o 
  -2   2   8     1317.57     1281.34     17.91 o 
  -1   2   8       58.10       60.59      2.71 o 
   0   2   8      598.17      493.06     39.67 o 
   1   2   8      476.80      476.98     14.16 o 
   2   2   8      646.61      643.16     15.63 o 
   3   2   8      828.67      743.22     19.49 o 
   4   2   8      601.34      596.86     14.49 o 
   5   2   8      662.73      482.28     24.57 o 
   6   2   8      213.76      205.00      9.56 o 
   7   2   8      260.57      256.66     10.58 o 
   8   2   8      315.00      335.98     15.22 o 
 -13   3   8       50.42       53.29      6.01 o 
 -12   3   8        2.27        2.25      1.21 o 
 -11   3   8      134.73      131.03      7.39 o 
 -10   3   8       15.45       17.00      2.05 o 
  -9   3   8        0.04        0.80      0.51 o 
  -8   3   8      192.43      195.50      5.86 o 
  -7   3   8       26.43       23.61      1.60 o 
  -6   3   8       29.53       34.76      1.75 o 
  -5   3   8       31.83       32.44      1.66 o 
  -4   3   8      178.43      181.40      6.52 o 
  -3   3   8      265.18      269.75     14.37 o 
  -2   3   8      102.09      110.20      3.46 o 
  -1   3   8        1.78        1.72      1.06 o 
   0   3   8      256.53      270.24      9.65 o 
   1   3   8       46.14       48.47      3.53 o 
   2   3   8       18.60       16.05      2.20 o 
   3   3   8      161.96      160.67      7.57 o 
   4   3   8       12.25       11.91      1.75 o 
   5   3   8        1.72        3.85      1.09 o 
   6   3   8       15.34       14.88      2.22 o 
   7   3   8       40.29       39.38      3.76 o 
   8   3   8        0.96        1.83      1.22 o 
 -12   4   8      246.07      243.30     23.99 o 
 -11   4   8       92.28       97.39      6.43 o 
 -10   4   8      139.65      147.46      7.88 o 
  -9   4   8      155.37      167.22      7.06 o 
  -8   4   8       13.93       17.06      3.39 o 
  -7   4   8      297.81      313.33      6.72 o 
  -6   4   8      196.73      191.11      6.95 o 
  -5   4   8       15.83       17.87      2.46 o 
  -4   4   8      913.33      928.29     22.45 o 
  -3   4   8     1127.58     1156.66     26.81 o 
  -2   4   8       26.79       24.78      2.56 o 
  -1   4   8      203.27      202.69     10.74 o 
   0   4   8       92.82       89.29      4.22 o 
   1   4   8        2.13        3.66      1.11 o 
   2   4   8      736.69      748.99     21.72 o 
   3   4   8      684.26      640.39     34.55 o 
   4   4   8      327.90      330.38     12.15 o 
   5   4   8      133.59      141.07      6.93 o 
   6   4   8       29.53       35.84      3.59 o 
   7   4   8      158.99      157.29     15.86 o 
 -10   5   8       48.67       49.51      3.83 o 
  -9   5   8       17.29       17.84      2.05 o 
  -8   5   8       29.49       34.09      2.68 o 
  -7   5   8       60.25       58.97      4.11 o 
  -6   5   8        7.20        6.92      1.60 o 
  -5   5   8        2.33        4.01      1.18 o 
  -4   5   8       11.54       12.59      2.07 o 
  -3   5   8       26.22       20.01      2.61 o 
  -2   5   8        5.06        3.85      1.20 o 
  -1   5   8      165.39      187.26      7.30 o 
   0   5   8       16.81       19.25      2.19 o 
   1   5   8       50.64       55.08      3.86 o 
   2   5   8       62.34       65.02      5.16 o 
   3   5   8       26.66       26.43      3.51 o 
   4   5   8        0.09        0.68      0.83 o 
   5   5   8       30.46       38.26      4.68 o 
   6   5   8        4.29        4.77      1.84 o 
  -8   6   8       45.27       49.67      4.63 o 
  -7   6   8      241.60      266.82     14.68 o 
  -6   6   8      370.46      383.65     18.78 o 
  -5   6   8       98.27       94.14      7.15 o 
  -4   6   8      314.93      340.37     14.11 o 
  -3   6   8      206.56      215.78     10.66 o 
  -2   6   8       42.11       46.91      4.49 o 
  -1   6   8      227.86      242.28     10.96 o 
   0   6   8      524.38      531.45     15.90 o 
   1   6   8      346.86      352.04     12.41 o 
   2   6   8       37.12       41.04      3.80 o 
   3   6   8      204.51      188.78     12.65 o 
   4   6   8      199.00      191.07     12.59 o 
   5   6   8       68.73       75.58      7.54 o 
  -7   7   8        0.02        0.59      0.96 o 
  -6   7   8       41.72       47.07      7.55 o 
  -5   7   8        1.59        3.74      2.10 o 
  -4   7   8        1.55        2.04      1.13 o 
  -3   7   8       12.81       14.04      2.73 o 
  -2   7   8       43.23       42.22      4.73 o 
  -1   7   8       27.09       33.45      4.27 o 
   0   7   8        0.02        1.69      1.16 o 
   1   7   8      239.64      275.07     17.64 o 
   2   7   8       31.10       30.94      4.28 o 
   3   7   8      130.87      135.85     10.47 o 
  -4   8   8       15.17       16.42      4.58 o 
  -3   8   8      108.72      111.64     12.76 o 
  -2   8   8       60.17       62.50      8.93 o 
  -1   8   8       74.37       85.23     10.69 o 
   0   8   8      440.40      377.56     29.35 o 
 -12   1   9      470.29      421.14     21.44 o 
 -11   1   9       92.04       91.48      5.27 o 
 -10   1   9       78.58       75.52      3.80 o 
  -9   1   9      272.31      289.00      6.74 o 
  -8   1   9        6.56        5.43      0.82 o 
  -7   1   9      231.19      201.90      6.91 o 
  -6   1   9     1481.08     1484.75     40.52 o 
  -5   1   9     1295.00     1319.56     31.12 o 
  -4   1   9      785.18      804.09     20.71 o 
  -3   1   9        4.42        6.30      1.26 o 
  -2   1   9       65.17       57.25      1.95 o 
  -1   1   9      911.43      860.38     21.62 o 
   0   1   9     1090.44     1080.41     33.31 o 
   1   1   9      842.39      872.05     55.58 o 
   2   1   9      708.41      631.67     50.14 o 
   3   1   9     1240.65     1267.71     28.99 o 
   4   1   9      167.21      172.56     13.67 o 
   5   1   9       10.88       18.67      5.24 o 
   6   1   9      764.87      801.94     22.24 o 
   7   1   9      502.14      542.77     20.41 o 
   8   1   9      201.95      187.20     32.41 o 
 -12   2   9        1.41        1.51      0.99 o 
 -11   2   9        7.06        8.02      1.38 o 
 -10   2   9       48.25       51.86      3.19 o 
  -9   2   9        4.51        5.65      0.97 o 
  -8   2   9      427.82      439.49     10.31 o 
  -7   2   9       13.02       12.66      1.74 o 
  -6   2   9        7.01        6.53      1.48 o 
  -5   2   9      295.85      306.73     12.56 o 
  -4   2   9        7.66        5.47      1.44 o 
  -3   2   9      158.82      148.44      7.56 o 
  -2   2   9        4.95        3.33      0.62 o 
  -1   2   9      333.84      332.92      8.08 o 
   0   2   9      340.66      316.58      9.39 o 
   1   2   9      301.83      278.77     10.28 o 
   2   2   9      160.21      161.58      5.55 o 
   3   2   9       57.90       54.54      3.35 o 
   4   2   9      132.65      119.21      5.32 o 
   5   2   9       87.17       92.44      5.05 o 
   6   2   9      719.55      693.54     17.17 o 
   7   2   9      172.89      169.62      9.33 o 
   8   2   9        0.17        0.92      1.43 o 
 -12   3   9       11.34       13.30      2.74 o 
 -11   3   9       22.68       23.11      2.42 o 
 -10   3   9      120.50      127.72      6.48 o 
  -9   3   9      476.30      441.61     10.46 o 
  -8   3   9     1077.30     1093.73     10.55 o 
  -7   3   9       36.89       37.26      1.65 o 
  -6   3   9       85.96       96.60      2.10 o 
  -5   3   9      691.53      716.84     15.43 o 
  -4   3   9       37.25       35.57      1.75 o 
  -3   3   9      422.85      446.78     17.74 o 
  -2   3   9      998.81     1017.03     21.04 o 
  -1   3   9     1680.19     1643.75     39.51 o 
   0   3   9      305.65      321.59     11.31 o 
   1   3   9        2.56        3.50      2.08 o 
   2   3   9     1390.17     1334.06     31.36 o 
   3   3   9      405.77      394.92     14.05 o 
   4   3   9       61.83       57.20      4.79 o 
   5   3   9      546.03      519.84     16.61 o 
   6   3   9      224.76      225.10     10.83 o 
   7   3   9      451.71      470.94     19.53 o 
 -12   4   9        1.40        2.15      1.38 o 
 -11   4   9        3.49        2.13      1.20 o 
 -10   4   9        1.10        4.06      0.94 o 
  -9   4   9       12.78       12.29      1.46 o 
  -8   4   9        2.29        2.81      0.69 o 
  -7   4   9       33.97       30.57      1.96 o 
  -6   4   9      112.49      119.62      3.95 o 
  -5   4   9       43.07       47.11      3.18 o 
  -4   4   9       10.01        8.70      1.39 o 
  -3   4   9       14.40       13.14      1.75 o 
  -2   4   9       25.50       27.42      2.69 o 
  -1   4   9      135.43      145.60      5.14 o 
   0   4   9       90.29       91.57      4.35 o 
   1   4   9      304.00      313.77     15.92 o 
   2   4   9       28.98       34.01      3.59 o 
   3   4   9       30.63       29.34      3.53 o 
   4   4   9        4.13        7.37      1.90 o 
   5   4   9       34.43       34.27      3.41 o 
   6   4   9        1.69        2.73      1.09 o 
 -10   5   9       78.02       83.15      7.72 o 
  -9   5   9      169.91      155.31     12.06 o 
  -8   5   9      106.53      115.39      5.62 o 
  -7   5   9      196.33      221.77     19.36 o 
  -6   5   9      210.31      218.70      9.70 o 
  -5   5   9      544.78      547.73     15.42 o 
  -4   5   9      328.08      336.62     14.87 o 
  -3   5   9        2.73        5.59      1.38 o 
  -2   5   9      340.12      364.41     14.58 o 
  -1   5   9      550.33      529.48     11.06 o 
   0   5   9      207.88      210.88      7.31 o 
   1   5   9      285.91      281.81      9.88 o 
   2   5   9      274.27      241.34     15.14 o 
   3   5   9      356.71      381.79     16.01 o 
   4   5   9       43.69       49.24      5.15 o 
   5   5   9       40.87       32.49      4.51 o 
   6   5   9      277.06      229.39     21.29 o 
  -8   6   9       37.95       40.91      6.58 o 
  -7   6   9       50.47       55.36      5.38 o 
  -6   6   9        5.78        6.42      1.70 o 
  -5   6   9      111.14      114.36      7.94 o 
  -4   6   9       67.55       61.12      5.44 o 
  -3   6   9        2.57        2.21      1.04 o 
  -2   6   9       11.62       10.04      2.12 o 
  -1   6   9        6.93        8.88      2.12 o 
   0   6   9        0.32        1.05      0.74 o 
   1   6   9        7.94        9.14      1.77 o 
   2   6   9       28.77       28.23      3.24 o 
   3   6   9       81.25       77.73     10.26 o 
   4   6   9       18.32       21.16      3.62 o 
  -5   7   9       81.23      102.77     11.27 o 
  -4   7   9      157.93      150.48     14.24 o 
  -3   7   9      105.01      117.48     12.03 o 
  -2   7   9       24.71       36.96      6.06 o 
  -1   7   9      146.65      145.85     14.07 o 
   0   7   9      204.52      216.25     18.80 o 
   1   7   9       37.97       41.62      4.99 o 
   2   7   9       24.97       21.36      3.53 o 
   3   7   9      170.34      154.42     16.50 o 
  -1   8   9        0.59        1.73      1.74 o 
   0   8   9        1.71        0.95      1.31 o 
 -11   0  10      107.71       92.73      9.27 o 
 -10   0  10      194.16      188.63     11.82 o 
  -9   0  10       90.14       98.29      6.73 o 
  -8   0  10       50.13       40.80      3.28 o 
  -3   0  10       66.99       63.77      1.85 o 
  -2   0  10      489.46      436.15     12.17 o 
  -1   0  10     1135.83     1093.71     27.69 o 
   0   0  10      510.73      513.39     17.94 o 
   1   0  10      619.75      644.52     22.60 o 
   2   0  10       36.73       33.87      4.13 o 
   3   0  10       56.34       54.89      5.76 o 
   4   0  10       71.81       83.17      7.72 o 
   5   0  10     1392.42     1601.97     36.24 o 
   6   0  10      389.77      399.26     22.89 o 
   7   0  10       31.94       45.60      7.00 o 
 -12   1  10        0.44        0.71      1.03 o 
 -11   1  10        0.04        0.58      0.90 o 
 -10   1  10        2.19        3.17      0.78 o 
  -9   1  10       30.47       26.51      1.80 o 
  -8   1  10       20.56       23.48      2.11 o 
  -7   1  10       65.15       68.79      4.12 o 
  -6   1  10        6.37        5.06      1.01 o 
  -5   1  10       47.07       42.51      2.65 o 
  -4   1  10       40.80       47.09      3.05 o 
  -3   1  10        0.27        1.32      0.65 o 
  -2   1  10        0.75        3.50      0.54 o 
  -1   1  10      114.46      122.09      3.91 o 
   0   1  10        0.06        1.24      1.29 o 
   1   1  10        0.36        0.92      0.68 o 
   2   1  10       47.34       49.99      3.54 o 
   3   1  10        4.90        4.71      1.21 o 
   4   1  10        0.01        0.38      0.48 o 
   5   1  10        1.93        2.92      1.23 o 
   6   1  10      165.37      172.19      9.69 o 
   7   1  10       34.00       35.61      4.33 o 
 -12   2  10       16.24       16.51      4.42 o 
 -11   2  10       49.97       46.90      4.29 o 
 -10   2  10      173.15      173.88      7.55 o 
  -9   2  10      563.07      567.28     13.54 o 
  -8   2  10      421.45      443.11     11.39 o 
  -7   2  10      123.20      122.80      6.49 o 
  -6   2  10      321.02      324.49     12.96 o 
  -5   2  10       79.03       78.68      5.13 o 
  -4   2  10      177.64      172.13      9.10 o 
  -3   2  10     1278.31     1309.12     39.56 o 
  -2   2  10      973.21      944.60     19.85 o 
  -1   2  10      712.01      687.61     21.45 o 
   0   2  10      237.47      219.40      7.38 o 
   1   2  10      445.37      438.73     10.53 o 
   2   2  10      486.60      483.91     14.38 o 
   3   2  10       22.91       22.95      2.26 o 
   4   2  10      958.61      946.81     15.97 o 
   5   2  10     1070.77     1016.80     39.64 o 
   6   2  10       79.04       74.53      6.47 o 
   7   2  10      184.65      188.90     12.49 o 
 -12   3  10       37.63       24.02      5.64 o 
 -11   3  10        1.19        1.80      1.04 o 
 -10   3  10        0.05        0.78      0.67 o 
  -9   3  10       55.19       51.91      2.48 o 
  -8   3  10        3.04        4.06      1.23 o 
  -7   3  10      155.96      154.71      8.50 o 
  -6   3  10       55.55       65.78      5.61 o 
  -5   3  10      121.03      109.52      7.46 o 
  -4   3  10      169.87      155.34      9.11 o 
  -3   3  10       17.61       13.70      1.21 o 
  -2   3  10       70.64       56.00      6.74 o 
  -1   3  10       29.80       28.62      2.02 o 
   0   3  10      319.25      310.78     16.93 o 
   1   3  10       12.95       14.51      2.02 o 
   2   3  10       81.61       80.67      5.13 o 
   3   3  10      154.51      144.25      6.74 o 
   4   3  10      107.93       93.36      5.21 o 
   5   3  10       38.46       40.27      3.58 o 
   6   3  10       12.63       14.57      2.30 o 
   7   3  10        9.47        6.82      2.85 o 
 -11   4  10       16.18       19.31      3.25 o 
 -10   4  10      186.54      188.23     12.24 o 
  -9   4  10      156.91      159.94      6.21 o 
  -8   4  10      264.12      266.47      9.50 o 
  -7   4  10      266.48      283.51      7.22 o 
  -6   4  10      476.40      501.06      8.81 o 
  -5   4  10      509.24      481.84     16.80 o 
  -4   4  10       32.84       38.24      2.60 o 
  -3   4  10      795.39      809.14     20.82 o 
  -2   4  10      940.68      945.31     24.29 o 
  -1   4  10        7.42        8.93      1.31 o 
   0   4  10      434.51      414.12     11.33 o 
   1   4  10     1107.64     1067.50     18.99 o 
   2   4  10      244.22      257.30     10.65 o 
   3   4  10      421.28      414.01     18.36 o 
   4   4  10      456.11      341.42     52.60 o 
   5   4  10      161.89      158.86      8.82 o 
   6   4  10      205.62      200.95     13.54 o 
 -10   5  10        2.51        2.77      1.39 o 
  -9   5  10        0.59        0.95      1.09 o 
  -8   5  10       17.78       14.59      1.65 o 
  -7   5  10        7.35        8.40      1.23 o 
  -6   5  10       24.76       31.10      2.92 o 
  -5   5  10        4.09        3.91      1.13 o 
  -4   5  10       97.25       96.42      5.46 o 
  -3   5  10        6.69        4.28      1.21 o 
  -2   5  10       50.30       55.12      4.36 o 
  -1   5  10        0.23        1.06      0.64 o 
   0   5  10        2.88        3.06      0.98 o 
   1   5  10      110.75      102.73      5.48 o 
   2   5  10       20.22       17.24      2.82 o 
   3   5  10       37.60       38.59      4.45 o 
   4   5  10        0.98        0.89      0.83 o 
   5   5  10        6.69        7.64      2.27 o 
  -8   6  10        5.18        5.21      2.33 o 
  -6   6  10      171.09      180.53     11.01 o 
  -5   6  10       87.09       90.85      6.75 o 
  -4   6  10      149.06      164.91     10.04 o 
  -3   6  10       67.35       77.18      6.27 o 
  -2   6  10      102.14       96.33      7.33 o 
  -1   6  10       69.36       70.40      6.31 o 
   0   6  10      216.16      210.51     16.93 o 
   1   6  10      273.93      243.16     15.53 o 
   2   6  10       36.52       42.42      5.01 o 
   3   6  10       68.53       71.44      7.02 o 
   4   6  10       50.80       44.14      5.58 o 
  -3   7  10        5.24        6.34      2.36 o 
  -2   7  10        3.20        5.77      2.32 o 
  -1   7  10        3.71        5.70      2.39 o 
   0   7  10       37.96       51.27      7.76 o 
   1   7  10        0.81        2.35      1.24 o 
   2   7  10       29.17       27.31      4.06 o 
 -11   1  11      244.90      241.21     19.11 o 
 -10   1  11        9.73       11.72      1.73 o 
  -9   1  11       84.45       95.86      8.33 o 
  -8   1  11      310.94      349.35     11.79 o 
  -6   1  11      209.29      232.63      8.75 o 
  -5   1  11      462.45      460.89     14.14 o 
  -4   1  11      192.83      178.00      7.42 o 
  -3   1  11      335.30      330.89     13.60 o 
  -2   1  11      161.61      156.20      3.26 o 
  -1   1  11        9.13        8.19      1.20 o 
   0   1  11      796.33      798.41     18.65 o 
   1   1  11      416.19      406.50     16.05 o 
   2   1  11       82.72       74.36      4.88 o 
   3   1  11      501.82      504.97     20.84 o 
   4   1  11      102.81      100.10     10.88 o 
   5   1  11      108.85      107.20      6.66 o 
   6   1  11      239.15      244.43     13.96 o 
   7   1  11       83.77       85.53     13.49 o 
 -11   2  11        9.90       11.69      2.14 o 
 -10   2  11       17.35        0.39      0.71 o 
  -9   2  11      110.42      106.17      5.53 o 
  -8   2  11        3.61        4.40      1.39 o 
  -7   2  11       90.53       97.16      5.66 o 
  -6   2  11        9.03        8.31      1.63 o 
  -5   2  11       32.88       33.49      3.37 o 
  -4   2  11       32.24       28.30      3.37 o 
  -3   2  11       72.26       81.96      6.03 o 
  -2   2  11       90.37       88.54      3.11 o 
  -1   2  11      278.07      261.24     10.74 o 
   0   2  11       42.75       44.39      3.08 o 
   1   2  11       20.45       21.01      2.32 o 
   2   2  11      195.18      185.62     11.82 o 
   3   2  11      127.33      119.72      6.24 o 
   4   2  11      301.41      295.54     11.94 o 
   5   2  11       58.57       55.54      5.02 o 
   6   2  11      102.68       96.50      7.70 o 
   7   2  11        2.78        2.21      1.65 o 
 -11   3  11      179.78      174.02     17.32 o 
 -10   3  11      372.82      405.07     20.76 o 
  -9   3  11      237.02      242.85     17.09 o 
  -8   3  11      185.43      187.37     11.23 o 
  -7   3  11      236.10      248.85     11.89 o 
  -6   3  11       61.87       65.90      5.63 o 
  -5   3  11       12.09       12.62      2.61 o 
  -4   3  11     1365.11     1429.90     48.10 o 
  -3   3  11     1819.16     1846.59     33.50 o 
  -2   3  11      336.47      329.78     10.52 o 
  -1   3  11      427.34      392.87      9.77 o 
   0   3  11       43.25       45.58      3.28 o 
   1   3  11      156.17      153.86      6.65 o 
   2   3  11      663.09      609.60     14.69 o 
   3   3  11      595.11      546.45     22.74 o 
   4   3  11     1099.02     1009.20     28.22 o 
   5   3  11      250.86      223.99     12.52 o 
   6   3  11      100.97      110.57     12.18 o 
 -10   4  11        3.55        4.17      1.53 o 
  -9   4  11       19.32       19.74      3.68 o 
  -8   4  11       10.87        9.26      2.48 o 
  -7   4  11        2.95        2.49      1.43 o 
  -6   4  11        4.16        6.97      2.27 o 
  -5   4  11       73.82       83.57      7.82 o 
  -4   4  11       23.99       26.97      1.71 o 
  -3   4  11        6.18        5.52      1.07 o 
  -2   4  11       37.75       40.18      3.22 o 
  -1   4  11       22.53       19.42      1.92 o 
   0   4  11        3.46        4.43      1.03 o 
   1   4  11        0.81        1.61      0.82 o 
   2   4  11      121.31      121.85      7.20 o 
   3   4  11       80.69       80.33      9.23 o 
   4   4  11       18.96       23.10      2.79 o 
   5   4  11        0.56        1.24      1.05 o 
 -10   5  11       86.06       83.39      9.74 o 
  -9   5  11        1.40        1.53      1.33 o 
  -8   5  11       73.55       78.30      9.05 o 
  -7   5  11      405.01      424.08     30.20 o 
  -6   5  11      107.82       83.55     14.84 o 
  -5   5  11      113.97      127.23      7.09 o 
  -4   5  11      233.80      233.74     11.58 o 
  -3   5  11      145.83      141.06      7.26 o 
  -2   5  11      111.55      119.19      8.27 o 
  -1   5  11      210.93      204.21      7.94 o 
   0   5  11      428.60      432.77     16.61 o 
   1   5  11      185.34      194.94      9.52 o 
   2   5  11      139.46      126.73      8.97 o 
   3   5  11      144.45      130.64      9.79 o 
   4   5  11      113.77      115.10      9.38 o 
   5   5  11      252.09      238.41     21.58 o 
  -7   6  11       18.34       19.16      4.51 o 
  -6   6  11        4.13        5.55      2.46 o 
  -5   6  11        2.40        4.28      2.28 o 
  -4   6  11       10.08       10.65      1.99 o 
  -3   6  11        4.42        5.54      1.50 o 
  -2   6  11       14.25       17.71      2.79 o 
  -1   6  11        2.74        2.35      1.12 o 
   0   6  11       63.90       67.76      5.22 o 
   1   6  11       15.22       16.71      2.88 o 
   2   6  11       17.65       17.17      3.09 o 
   3   6  11        0.70        0.89      0.94 o 
   1   7  11       62.13       74.43     10.22 o 
   2   7  11       20.80       22.69      5.42 o 
  -3   0  12        8.70       10.68      0.56 o 
  -2   0  12      362.08      382.31      9.44 o 
  -1   0  12      501.13      502.26     18.08 o 
   0   0  12      341.59      334.26     14.30 o 
   1   0  12      251.58      238.99     12.24 o 
   2   0  12      545.12      538.29     17.16 o 
   3   0  12      156.76      170.87     11.06 o 
   4   0  12       10.17        8.88      2.71 o 
   5   0  12      335.23      339.74     24.48 o 
   6   0  12      436.26      483.93     34.94 o 
  -5   1  12        5.42        7.99      0.66 o 
  -4   1  12       59.78       60.48      2.31 o 
  -3   1  12       60.99       34.86      3.25 o 
  -2   1  12       11.40       10.86      0.92 o 
  -1   1  12       22.27       22.36      1.86 o 
   0   1  12      181.09      178.01      6.82 o 
   1   1  12       44.57       42.61      3.17 o 
   2   1  12        6.01        6.71      1.40 o 
   3   1  12      125.64       93.13     20.27 o 
   4   1  12       13.56       13.01      2.24 o 
   5   1  12        0.50        0.85      0.77 o 
   6   1  12        8.68        8.80      2.18 o 
 -10   2  12      215.51      252.89     18.33 o 
  -9   2  12      290.11      327.02     20.77 o 
  -8   2  12       82.62       91.53      5.88 o 
  -7   2  12       64.77       59.64      4.36 o 
  -6   2  12      276.76      287.56      9.18 o 
  -5   2  12      630.59      644.64     14.73 o 
  -4   2  12      337.03      339.30     14.96 o 
  -3   2  12       87.94       78.29      6.08 o 
  -2   2  12      650.02      616.50     14.96 o 
  -1   2  12      371.30      373.28     11.94 o 
   0   2  12        2.77        3.01      0.87 o 
   1   2  12      462.95      443.84     12.55 o 
   2   2  12      762.69      768.90     34.30 o 
   3   2  12      334.80      317.80     13.77 o 
   4   2  12      181.36      174.57     10.34 o 
   5   2  12       37.87       41.50      4.34 o 
   6   2  12      186.82      176.83     16.27 o 
  -9   3  12       11.17        9.99      2.40 o 
  -8   3  12       14.19       14.78      2.72 o 
  -7   3  12       47.61       51.95      4.89 o 
  -6   3  12        3.99        5.82      1.72 o 
  -5   3  12      103.67      119.56      8.38 o 
  -4   3  12      192.43      199.72     10.83 o 
  -3   3  12       62.69       59.59      6.19 o 
  -2   3  12       45.18       50.28      5.90 o 
  -1   3  12      100.04       91.17      4.73 o 
   0   3  12       36.58       36.17      2.98 o 
   1   3  12       64.19       56.78      3.44 o 
   2   3  12       28.98       26.71      2.54 o 
   3   3  12       21.08       21.18      2.43 o 
   4   3  12      120.40      111.61      8.07 o 
   5   3  12        1.23        2.09      0.95 o 
   6   3  12       10.89        7.52      2.91 o 
  -9   4  12      118.80      117.76     11.09 o 
  -8   4  12      243.48      235.77     18.04 o 
  -7   4  12      112.36      124.88     11.02 o 
  -6   4  12      266.73      277.24     19.50 o 
  -5   4  12      115.88      123.92     10.20 o 
  -4   4  12       39.29       45.26      5.88 o 
  -3   4  12      185.15      181.93     13.26 o 
  -2   4  12      227.85      202.51      8.44 o 
  -1   4  12      454.56      443.86     12.27 o 
   0   4  12      208.31      204.04      7.72 o 
   1   4  12      165.65      147.14      8.89 o 
   2   4  12      485.07      481.77     22.20 o 
   3   4  12      116.54      119.44      7.05 o 
   4   4  12      104.89       85.67      6.09 o 
   5   4  12      127.27      109.65     11.12 o 
  -9   5  12        3.66        2.76      1.59 o 
  -8   5  12       20.68       23.39      4.37 o 
  -7   5  12       58.20       63.57      8.07 o 
  -5   5  12        3.48        2.26      1.65 o 
  -4   5  12        0.18        0.92      0.55 o 
  -3   5  12        4.27        5.96      1.33 o 
  -2   5  12       44.19       45.33      3.88 o 
  -1   5  12      103.49      107.14      6.03 o 
   0   5  12       13.34       15.01      2.07 o 
   1   5  12        2.75        1.82      0.85 o 
   2   5  12        3.04        2.48      1.00 o 
   3   5  12        2.87        5.23      1.79 o 
   4   5  12       16.11       20.04      3.52 o 
  -7   6  12       75.05       80.33     10.13 o 
  -6   6  12       93.41      106.04     12.00 o 
  -5   6  12      109.85      105.42     12.13 o 
  -4   6  12       30.49       30.88      6.11 o 
  -3   6  12       11.13       14.94      4.18 o 
  -2   6  12       74.50       66.35      9.65 o 
  -1   6  12      139.20      153.29     10.59 o 
   0   6  12      233.21      253.47     14.63 o 
   1   6  12       33.50       28.28      3.79 o 
   2   6  12       31.10       30.48      4.17 o 
   3   6  12      155.15      174.92     17.85 o 
  -4   1  13       55.47       61.09      2.24 o 
  -3   1  13      267.48      266.93      6.08 o 
  -2   1  13      575.33      582.60      6.76 o 
  -1   1  13      519.09      523.19     14.03 o 
   0   1  13      624.12      664.93     17.00 o 
   1   1  13      536.75      540.68     14.18 o 
   2   1  13       44.37       44.69      3.64 o 
   3   1  13        3.12        4.04      1.28 o 
   4   1  13      355.71      243.13     51.12 o 
   5   1  13      604.80      588.63     28.56 o 
   6   1  13      194.23      152.26     14.82 o 
  -9   2  13       88.85       52.07      5.47 o 
  -8   2  13      135.55      155.21     10.67 o 
  -7   2  13       73.50       77.06      4.79 o 
  -6   2  13       10.01       13.25      1.95 o 
  -5   2  13       42.96       43.87      3.82 o 
  -4   2  13        0.07        0.54      0.58 o 
  -3   2  13       15.00       13.75      2.69 o 
  -2   2  13       62.82       71.38      4.28 o 
  -1   2  13      101.53       99.34      4.06 o 
   0   2  13      198.05      212.42      7.96 o 
   1   2  13        7.33        7.18      1.48 o 
   2   2  13       70.42       66.41      4.69 o 
   3   2  13        0.16        0.32      0.59 o 
   4   2  13        0.54        1.28      0.88 o 
   5   2  13        0.08        0.40      0.70 o 
  -8   3  13       74.25       85.46      8.04 o 
  -7   3  13       58.06       57.12      5.89 o 
  -6   3  13      156.33      158.72     11.84 o 
  -5   3  13       66.04       63.76      5.94 o 
  -4   3  13      211.78      201.56     12.82 o 
  -3   3  13      617.27      612.53     28.00 o 
  -2   3  13       88.66       82.37      7.74 o 
  -1   3  13        1.92        2.95      0.92 o 
   0   3  13      157.73      150.18      7.47 o 
   1   3  13      246.97      258.20     13.11 o 
   2   3  13       74.01       67.77      5.66 o 
   3   3  13      351.79      345.83     18.33 o 
   4   3  13      336.37      329.17     18.02 o 
   5   3  13       30.77       30.81      5.60 o 
  -8   4  13        7.47       11.15      2.70 o 
  -7   4  13        5.82        5.36      1.99 o 
  -6   4  13       46.30       50.66      5.95 o 
  -5   4  13       31.13       26.13      4.44 o 
  -4   4  13       50.12       43.30      5.89 o 
  -3   4  13        4.47        6.90      2.48 o 
  -2   4  13       13.38       11.72      3.27 o 
  -1   4  13       21.19       22.70      2.73 o 
   0   4  13        0.29        0.44      0.41 o 
   1   4  13       12.93       17.25      3.62 o 
   2   4  13       85.82       91.43      7.29 o 
   3   4  13        1.05        0.26      0.34 o 
   4   4  13        3.53        3.97      1.60 o 
  -7   5  13      171.68      166.07     15.05 o 
  -6   5  13       67.37       69.49      8.77 o 
  -5   5  13       12.34       18.10      4.17 o 
  -4   5  13       51.41       60.08      8.36 o 
  -3   5  13      139.49      136.05     14.00 o 
  -2   5  13       32.78       30.94      5.41 o 
  -1   5  13      116.37      118.54      8.27 o 
   0   5  13      288.46      255.05     11.87 o 
   1   5  13       56.83       57.34      4.66 o 
   2   5  13       28.44       31.07      4.08 o 
   3   5  13       46.36       43.48      7.47 o 
   4   5  13      129.96      127.64     14.72 o 
  -6   6  13        4.95        6.15      2.69 o 
  -5   6  13        1.52        1.34      1.63 o 
  -4   6  13       10.16       15.92      4.36 o 
  -3   6  13        7.43        7.84      3.22 o 
  -2   0  14      332.51      367.53      8.87 o 
  -1   0  14      443.65      436.19     15.12 o 
   0   0  14      419.53      431.90     19.17 o 
   1   0  14      331.50      308.34     15.79 o 
   2   0  14      345.64      348.49     22.68 o 
   3   0  14      127.93      135.34     11.96 o 
   4   0  14      340.21      343.08     25.48 o 
   5   0  14      692.36      447.18     32.32 o 
  -4   1  14       35.43       37.70      1.58 o 
  -3   1  14       13.95       12.71      1.37 o 
  -2   1  14       27.28       36.56      1.62 o 
  -1   1  14       23.16       23.66      2.11 o 
   0   1  14       37.96       37.88      4.02 o 
   1   1  14       49.33       55.64      4.17 o 
   2   1  14        0.22        0.83      0.67 o 
   3   1  14        5.60        5.12      1.44 o 
   4   1  14        0.29        1.38      1.03 o 
   5   1  14        3.67        5.22      1.71 o 
  -7   2  14       59.06       64.56      5.22 o 
  -6   2  14       38.15       39.79      3.19 o 
  -5   2  14      165.16      160.62     10.75 o 
  -4   2  14      439.36      487.79     14.71 o 
  -3   2  14      339.84      367.68     12.47 o 
  -2   2  14       58.68       64.08      4.21 o 
  -1   2  14       57.17       64.24      3.22 o 
   0   2  14      128.26      131.99      7.65 o 
   1   2  14      116.46       95.25     22.02 o 
   2   2  14      262.79      270.65     13.96 o 
   3   2  14      325.44      324.51     23.96 o 
   4   2  14      127.29      124.55      8.92 o 
   5   2  14       98.28      105.18     11.46 o 
  -7   3  14        1.06        0.64      0.68 o 
  -6   3  14       20.86       23.82      3.41 o 
  -5   3  14        0.31        2.19      1.23 o 
  -4   3  14        1.62        2.10      1.29 o 
  -3   3  14        8.37        8.64      2.55 o 
  -2   3  14        5.76        5.32      2.14 o 
  -1   3  14        3.07        2.33      0.73 o 
   0   3  14        9.23       10.13      1.57 o 
   1   3  14       80.47       89.51      6.61 o 
   2   3  14       51.97       54.53      5.24 o 
   3   3  14      127.43      110.89     19.90 o 
   4   3  14        0.47        2.19      1.71 o 
  -6   4  14       10.61        7.63      2.38 o 
  -5   4  14        6.00        8.90      2.78 o 
  -4   4  14      277.17      281.34     22.10 o 
  -3   4  14       84.79       91.92     10.48 o 
  -2   4  14       57.96       58.21      8.19 o 
  -1   4  14      161.27      162.81     15.74 o 
   0   4  14       38.06       41.69      7.01 o 
   1   4  14       20.07       20.21      3.17 o 
   2   4  14        4.91        4.11      1.49 o 
  -5   5  14       54.25       64.75      8.80 o 
  -4   5  14        0.99        0.96      1.23 o 
  -3   5  14        0.79        0.41      1.21 o 
  -2   5  14        0.38        1.17      1.55 o 
  -1   5  14        0.25        1.55      1.73 o 
   0   5  14        1.87        1.64      1.56 o 
  -3   1  15      316.41      341.49     14.03 o 
  -2   1  15      524.23      565.53     23.00 o 
  -1   1  15       31.75       32.54      2.57 o 
   0   1  15      162.60      171.82      9.12 o 
   1   1  15      401.22      402.41     19.44 o 
   2   1  15      177.31      184.52     10.81 o 
   3   1  15      126.22      129.84      8.74 o 
   4   1  15      150.52      148.32     13.78 o 
  -5   2  15       22.50       21.87      1.88 o 
  -4   2  15        5.45        7.88      1.28 o 
  -3   2  15      103.42      120.27      7.07 o 
  -2   2  15        0.86        1.58      0.75 o 
  -1   2  15      137.36      132.06      7.52 o 
   0   2  15       33.02       44.40      3.68 o 
   1   2  15       66.12       66.76      7.63 o 
   2   2  15        5.84        7.39      1.82 o 
   3   2  15       31.21       34.55      4.20 o 
  -5   3  15      117.95      116.19     10.43 o 
  -4   3  15       74.88       87.81      9.18 o 
  -3   3  15       15.23       15.76      3.54 o 
  -2   3  15       40.82       50.22      4.81 o 
  -1   3  15       86.60       92.23      7.24 o 
   0   3  15       11.84       11.93      2.34 o 
   1   3  15      182.51      208.70     17.80 o 
   2   3  15      365.44      379.33     28.46 o 
  -4   4  15       29.02       28.71      5.15 o 
  -3   4  15        0.11        1.31      1.59 o 
  -2   4  15        0.07        0.95      1.59 o 
  -1   4  15       29.23       33.38      6.32 o 
   0   4  15        7.65        9.28      2.21 o 
   1   4  15       10.43        9.06      2.24 o 
  -3   5  15        9.34        8.11      3.22 o 
  -2   5  15      115.26      122.35     13.95 o 
  -2   1  16        0.50        0.92      0.69 o 
  -1   1  16       11.45       12.88      3.12 o 
   0   1  16       21.10       22.96      3.71 o 
   1   1  16        0.00        0.23      0.65 o 
  -1   2  16      107.61      123.07     12.56 o 
   0   2  16      216.12      239.65     18.97 o 
   1   2  16      205.56      162.41     14.73 o 
   2   2  16       54.64       57.48      7.96 o 
  -1   3  16        4.93        4.71      2.26 o 
   0   3  16        0.09        0.73      1.13 o 
                                                 
